# Supplementary material for: 8-[(3,3-Dimethyl­oxiran-2-yl)methoxy­meth­yl]-11-hydr­oxy-2-isopropenyl-5-methyl-12-oxo-1,2,3,12-tetra­hydro­pyrano[3,2-a]xanthen-1-yl acetate
Source: Acta Crystallogr Sect E Struct Rep Online. 2009 Sep 26;65(Pt 10):o2558–9. doi: 10.1107/S1600536809038343 (PMC2970346; doi:10.1107/S1600536809038343)
Supplement: Supplementary file 1 [file e-65-o2558-sup1.cif]

##############################################################################
###                                                                        ###
###        Electronic paper (Acta Crystallographica Section E)             ###
###                                                                        ###
##############################################################################
#                                                                            #
# This CIF contains the data in a paper accepted for publication in Acta     #
# Crystallographica Section E. It conforms to the requirements of Notes      #
# for Authors for Section E, and has been peer reviewed under the auspices   #
# of the IUCr Commission on Journals.                                        #
#                                                                            #
# Full details of the Crystallographic Information File format               #
# are given in the paper "The Crystallographic Information File (CIF):       #
# a New Standard Archive File for Crystallography" by S. R. Hall, F. H.      #
# Allen and I. D. Brown [Acta Cryst. (1991), A47, 655-685].                  #
#                                                                            #
# The current version of the core CIF dictionary is obtainable from          #
# ftp://ftp.iucr.org/pub/cif_core.dic. The current version number is 2.4.    #
#                                                                            #
# Software is freely available for graphical display of the structure(s) in  #
# this CIF.  For information consult the CIF home page http://www.iucr.org/  #
# cif/home.html                                                              #
#                                                                            #
# This file may be used for bona fide research purposes within the           #
# scientific community so long as proper attribution is given to the journal # 
# article from which it was obtained.                                        #
#                                                                            #
##############################################################################
                                             
data_global
_audit_creation_method     'WinGX routine CIF_UPDATE'
_audit_conform_dict_name     cif_core.dic
_audit_conform_dict_version     2.3
_journal_date_recd_electronic     2009-09-06
_journal_date_accepted     2009-09-22
_journal_name_full     'Acta Crystallographica, Section E'
_journal_year     2009
_journal_volume     65
_journal_issue     10
_journal_page_first     o2558
_journal_page_last     o2559
_journal_paper_category     QO
_journal_coeditor_code     CI2902
_publ_contact_author_name     'Surachai Pornpakakul'
_publ_contact_author_address
;
Research Centre for Bioorganic Chemistry
Department of Chemistry
Faculty of Science
Chulalongkorn University
Pathumwan
Bangkok 10330
Thailand
;
_publ_contact_author_email     'nongnuj.j@chula.ac.th'
_publ_contact_author_fax     '66(2)2187598'
_publ_contact_author_phone     '66(2)2187596'
_publ_section_title
;\
8-[(3,3-Dimethyloxiran-2-yl)methoxymethyl]-11-hydroxy-2-isopropenyl-5-methyl-\
12-oxo-1,2,3,12-tetrahydropyrano[3,2-<i>a</i>]xanthen-1-yl acetate
;
loop_
    _publ_author_name
    _publ_author_footnote
    _publ_author_address
    'Liangsakul, Jatupol' .
;
Reserch Centre for Bioorganic Chemistry, Department of Chemistry,
Faculty of Science, Chulalongkorn University, Phayathai, Bangkok 10330, Thailand
;
    'Srisurichan, Suphongphan' .
;
Reserch Centre for Bioorganic Chemistry, Department of Chemistry,
Faculty of Science, Chulalongkorn University, Phayathai, Bangkok 10330, Thailand
;
    'Muangsin, Nongnuj' .
;
Reserch Centre for Bioorganic Chemistry, Department of Chemistry,
Faculty of Science, Chulalongkorn University, Phayathai, Bangkok 10330, Thailand
;
    'Chaichit, Narongsak' .
;
Department of Physics
Faculty of Science and Technology
Thammasart University
PathumThani 12121
Thailand
;
    'Pornpakakul, Surachai' .
;
Reserch Centre for Bioorganic Chemistry, Department of Chemistry,
Faculty of Science, Chulalongkorn University, Phayathai, Bangkok 10330, Thailand
;
data_I
_audit_creation_method     'WinGX routine CIF_UPDATE'
_chemical_name_systematic
;
8-[(3,3-Dimethyloxiran-2-yl)methoxymethyl]-11-hydroxy-2-isopropenyl-5-methyl-
12-oxo-1,2,3,12-tetrahydropyrano[3,2-<i>a</i>]xanthen-1-yl acetate
;
_chemical_formula_moiety     'C28 H30 O8'
_chemical_formula_sum     'C28 H30 O8'
_chemical_formula_iupac     'C28 H30 O8'
_chemical_formula_weight     494.54
_symmetry_cell_setting     Monoclinic
_symmetry_space_group_name_H-M     'P 21'
_symmetry_space_group_name_hall     'P 2yb'
loop_
    _symmetry_equiv_pos_as_xyz
    'x, y, z'
    '-x, y+1/2, -z'
_cell_length_a     11.33230(10)
_cell_length_b     8.8199(2)
_cell_length_c     12.8741(3)
_cell_angle_alpha     90
_cell_angle_beta     91.7650(10)
_cell_angle_gamma     90
_cell_volume     1286.15(4)
_cell_formula_units_Z     2
_cell_measurement_reflns_used     9335
_cell_measurement_theta_min     1.58
_cell_measurement_theta_max     30.41
_cell_measurement_temperature     293(2)
_exptl_crystal_description     Plate
_exptl_crystal_colour     Yellow
_exptl_crystal_size_max     0.40
_exptl_crystal_size_mid     0.24
_exptl_crystal_size_min     0.18
_exptl_crystal_density_diffrn     1.277
_exptl_crystal_density_method     'not measured'
_exptl_crystal_F_000     524
_exptl_absorpt_coefficient_mu     0.093
_exptl_absorpt_correction_type     none
_diffrn_ambient_temperature     293(2)
_diffrn_radiation_type     MoK\a
_diffrn_radiation_wavelength     0.71073
_diffrn_radiation_source     'fine-focus sealed tube'
_diffrn_radiation_monochromator     graphite
_diffrn_measurement_device_type     'Bruker SMART area-detector'
_diffrn_measurement_method     \w
_diffrn_reflns_number     9335
_diffrn_reflns_av_R_equivalents     0.0296
_diffrn_reflns_theta_min     1.58
_diffrn_reflns_theta_max     30.41
_diffrn_reflns_theta_full     25
_diffrn_measured_fraction_theta_max     0.929
_diffrn_measured_fraction_theta_full     0.999
_diffrn_reflns_limit_h_min     -16
_diffrn_reflns_limit_h_max     15
_diffrn_reflns_limit_k_min     -9
_diffrn_reflns_limit_k_max     12
_diffrn_reflns_limit_l_min     -18
_diffrn_reflns_limit_l_max     17
_reflns_number_total     3840
_reflns_number_gt     2691
_reflns_threshold_expression     I>2\s(I)
_refine_ls_structure_factor_coef     Fsqd
_refine_ls_matrix_type     full
_refine_ls_R_factor_all     0.0891
_refine_ls_R_factor_gt     0.0559
_refine_ls_wR_factor_gt     0.1219
_refine_ls_wR_factor_ref     0.1408
_refine_ls_goodness_of_fit_ref     1.055
_refine_ls_restrained_S_all     1.077
_refine_ls_number_reflns     3840
_refine_ls_number_parameters     335
_refine_ls_number_restraints     16
_refine_ls_hydrogen_treatment     constr
_refine_ls_weighting_scheme     calc
_refine_ls_weighting_details
         'calc w=1/[\s^2^(Fo^2^)+(0.0608P)^2^+0.2544P] where P=(Fo^2^+2Fc^2^)/3'
_refine_ls_shift/su_max     0.001
_refine_ls_shift/su_mean     0.000
_refine_diff_density_max     0.201
_refine_diff_density_min     -0.271
_refine_ls_extinction_method     none
loop_
    _atom_type_symbol
    _atom_type_description
    _atom_type_scat_dispersion_real
    _atom_type_scat_dispersion_imag
    _atom_type_scat_source
    C C 0.0033 0 'International Tables Vol C Tables 4.2.6.8 and 6.1.1.4'
    H H 0 0 'International Tables Vol C Tables 4.2.6.8 and 6.1.1.4'
    O O 0.0106 0 'International Tables Vol C Tables 4.2.6.8 and 6.1.1.4'
_computing_data_collection     'SMART (Bruker, 2006)'
_computing_cell_refinement     'SAINT-Plus (Bruker, 2006)'
_computing_data_reduction     'SAINT-Plus (Bruker, 2006)'
_computing_structure_solution     'SHELXS97 (Sheldrick, 2008)'
_computing_structure_refinement     'SHELXL97 (Sheldrick, 2008)'
_computing_molecular_graphics     'ORTEP-3 (Farrugia, 1997)'
_computing_publication_material     'publCIF (Westrip, 2009)'
loop_
    _atom_site_type_symbol
    _atom_site_label
    _atom_site_fract_x
    _atom_site_fract_y
    _atom_site_fract_z
    _atom_site_U_iso_or_equiv
    _atom_site_adp_type
    _atom_site_calc_flag
    _atom_site_refinement_flags
    _atom_site_occupancy
    _atom_site_disorder_assembly
    _atom_site_disorder_group
    O O1 1.17752(18) 0.0959(3) 0.89869(16) 0.0466(6) Uani d . 1 . .
    O O2 0.77214(19) 0.4077(3) 0.79097(15) 0.0415(5) Uani d . 1 . .
    O O3 0.8611(2) 0.0712(3) 0.58879(16) 0.0455(5) Uani d . 1 . .
    O O4 0.7032(2) 0.1668(3) 0.45891(18) 0.0542(7) Uani d . 1 . .
    H H4 0.7573 0.1133 0.4816 0.081 Uiso calc R 1 . .
    O O5 0.6074(4) 0.7709(4) 0.6946(3) 0.0937(12) Uani d DU 1 . .
    O O6 1.0238(2) -0.1231(3) 0.70433(16) 0.0444(5) Uani d . 1 . .
    O O7 1.0451(2) -0.1637(3) 0.53268(18) 0.0592(7) Uani d . 1 . .
    O O8 0.4404(3) 0.7222(4) 0.8668(3) 0.0780(9) Uani d . 1 A .
    C C1 1.0770(3) 0.0262(4) 0.6941(2) 0.0365(6) Uani d . 1 . .
    H H1 1.0648 0.0638 0.6230 0.044 Uiso calc R 1 . .
    C C2 1.2093(3) 0.0120(4) 0.7207(2) 0.0435(7) Uani d . 1 . .
    H H2 1.2384 -0.0757 0.6823 0.052 Uiso calc R 1 . .
    C C3 1.2211(3) -0.0264(5) 0.8359(2) 0.0483(8) Uani d . 1 . .
    H H3A 1.1768 -0.1180 0.8496 0.058 Uiso calc R 1 . .
    H H3B 1.3033 -0.0454 0.8544 0.058 Uiso calc R 1 . .
    C C4 1.0734(3) 0.1616(4) 0.8659(2) 0.0380(7) Uani d . 1 . .
    C C5 1.0267(3) 0.2659(4) 0.9370(2) 0.0412(7) Uani d . 1 . .
    C C6 0.9258(3) 0.3443(4) 0.9087(2) 0.0420(7) Uani d . 1 . .
    H H6 0.8946 0.4148 0.9540 0.050 Uiso calc R 1 . .
    C C6A 0.8702(3) 0.3185(4) 0.8119(2) 0.0374(6) Uani d . 1 . .
    C C7 1.0181(2) 0.1313(4) 0.7703(2) 0.0336(6) Uani d . 1 . .
    C C7A 0.9106(3) 0.2103(4) 0.7430(2) 0.0341(6) Uani d . 1 . .
    C C8 0.6238(3) 0.5019(4) 0.6755(2) 0.0415(7) Uani d . 1 . .
    C C8A 0.7130(3) 0.3972(4) 0.6967(2) 0.0374(7) Uani d . 1 A .
    C C9 0.5634(3) 0.4873(5) 0.5797(3) 0.0490(8) Uani d . 1 A .
    H H9 0.5037 0.5563 0.5632 0.059 Uiso calc R 1 . .
    C C10 0.5881(3) 0.3753(5) 0.5083(3) 0.0502(9) Uani d . 1 . .
    H H10 0.5442 0.3683 0.4463 0.060 Uiso calc R 1 A .
    C C11 0.6781(3) 0.2743(4) 0.5299(2) 0.0424(7) Uani d . 1 A .
    C C11A 0.7432(3) 0.2835(4) 0.6255(2) 0.0370(6) Uani d . 1 . .
    C C12 0.8409(3) 0.1797(4) 0.6476(2) 0.0364(7) Uani d . 1 A .
    C C13 0.5943(3) 0.6298(4) 0.7483(3) 0.0468(8) Uani d . 1 A .
    H H13 0.6479 0.6272 0.8094 0.056 Uiso calc R 1 . .
    C C14 0.4695(3) 0.6246(5) 0.7819(3) 0.0576(10) Uani d . 1 . .
    H H14 0.4104 0.6229 0.7246 0.069 Uiso calc R 1 A .
    C C15 0.4291(5) 0.5607(6) 0.8791(4) 0.0771(13) Uani d . 1 A .
    C C16 0.3022(6) 0.5108(11) 0.8848(6) 0.133(3) Uani d U 1 . .
    H H16A 0.2725 0.5372 0.9515 0.200 Uiso calc R 1 A .
    H H16B 0.2974 0.4030 0.8754 0.200 Uiso calc R 1 . .
    H H16C 0.2558 0.5604 0.8312 0.200 Uiso calc R 1 . .
    C C17 0.5144(7) 0.4907(11) 0.9560(5) 0.132(3) Uani d U 1 . .
    H H17A 0.4787 0.4841 1.0225 0.197 Uiso calc R 1 A .
    H H17B 0.5843 0.5521 0.9618 0.197 Uiso calc R 1 . .
    H H17C 0.5351 0.3909 0.9330 0.197 Uiso calc R 1 . .
    C C18 0.6673(8) 0.8824(9) 0.7449(9) 0.098(4) Uani d PDU 0.694(16) A 1
    H H18A 0.6714 0.9699 0.7007 0.147 Uiso calc PR 0.694(16) A 1
    H H18B 0.7458 0.8481 0.7626 0.147 Uiso calc PR 0.694(16) A 1
    H H18C 0.6275 0.9087 0.8071 0.147 Uiso calc PR 0.694(16) A 1
    C C18' 0.7012(12) 0.841(2) 0.6681(17) 0.082(6) Uani d PDU 0.306(16) A 2
    H H18D 0.7277 0.8013 0.6036 0.123 Uiso calc PR 0.306(16) A 2
    H H18E 0.7619 0.8284 0.7211 0.123 Uiso calc PR 0.306(16) A 2
    H H18F 0.6840 0.9475 0.6600 0.123 Uiso calc PR 0.306(16) A 2
    C C19 1.0135(3) -0.2066(4) 0.6160(3) 0.0502(8) Uani d . 1 . .
    C C20 0.9601(6) -0.3577(6) 0.6382(4) 0.1004(19) Uani d . 1 . .
    H H20A 0.9764 -0.3843 0.7095 0.151 Uiso calc R 1 . .
    H H20B 0.9934 -0.4329 0.5938 0.151 Uiso calc R 1 . .
    H H20C 0.8763 -0.3531 0.6255 0.151 Uiso calc R 1 . .
    C C21 1.2826(3) 0.1480(5) 0.6893(3) 0.0517(9) Uani d . 1 . .
    C C22 1.2410(4) 0.2625(6) 0.6336(4) 0.0888(16) Uani d . 1 . .
    H H22A 1.2908 0.3415 0.6157 0.107 Uiso calc R 1 . .
    H H22B 1.1619 0.2644 0.6122 0.107 Uiso calc R 1 . .
    C C23 1.4093(4) 0.1446(8) 0.7237(4) 0.0872(15) Uani d . 1 . .
    H H23A 1.4408 0.0450 0.7128 0.131 Uiso calc R 1 . .
    H H23B 1.4161 0.1695 0.7963 0.131 Uiso calc R 1 . .
    H H23C 1.4526 0.2171 0.6844 0.131 Uiso calc R 1 . .
    C C24 1.0876(3) 0.2921(5) 1.0420(2) 0.0574(10) Uani d . 1 . .
    H H24A 1.1662 0.3290 1.0322 0.086 Uiso calc R 1 . .
    H H24B 1.0913 0.1984 1.0799 0.086 Uiso calc R 1 . .
    H H24C 1.0440 0.3655 1.0803 0.086 Uiso calc R 1 . .
loop_
    _atom_site_aniso_label
    _atom_site_aniso_U_11
    _atom_site_aniso_U_22
    _atom_site_aniso_U_33
    _atom_site_aniso_U_12
    _atom_site_aniso_U_13
    _atom_site_aniso_U_23
    O1 0.0437(12) 0.0556(15) 0.0402(11) 0.0145(11) -0.0051(9) -0.0011(10)
    O2 0.0442(12) 0.0433(13) 0.0365(10) 0.0112(10) -0.0044(9) -0.0029(9)
    O3 0.0512(12) 0.0423(13) 0.0429(11) 0.0013(11) -0.0031(9) -0.0102(10)
    O4 0.0515(13) 0.0636(17) 0.0469(12) -0.0014(13) -0.0099(10) -0.0169(12)
    O5 0.163(4) 0.0434(17) 0.0730(19) -0.019(2) -0.031(2) 0.0128(15)
    O6 0.0558(13) 0.0356(12) 0.0424(11) -0.0041(11) 0.0086(9) -0.0017(10)
    O7 0.0778(17) 0.0538(16) 0.0467(13) 0.0035(15) 0.0126(12) -0.0099(12)
    O8 0.081(2) 0.0619(19) 0.091(2) 0.0141(17) 0.0095(17) -0.0240(17)
    C1 0.0421(16) 0.0315(15) 0.0361(14) -0.0008(13) 0.0043(12) -0.0003(12)
    C2 0.0423(16) 0.0416(18) 0.0471(16) 0.0062(15) 0.0071(13) -0.0046(14)
    C3 0.0473(18) 0.051(2) 0.0468(17) 0.0155(17) 0.0012(14) 0.0001(16)
    C4 0.0396(15) 0.0394(17) 0.0348(14) 0.0059(14) -0.0006(11) 0.0017(13)
    C5 0.0469(17) 0.0446(18) 0.0318(14) 0.0031(15) -0.0032(12) 0.0016(13)
    C6 0.0477(17) 0.0451(18) 0.0331(14) 0.0090(15) -0.0003(12) -0.0062(13)
    C6A 0.0373(15) 0.0379(16) 0.0370(14) 0.0037(13) 0.0001(11) 0.0001(13)
    C7 0.0357(14) 0.0329(15) 0.0322(13) -0.0003(13) 0.0020(11) 0.0001(12)
    C7A 0.0363(14) 0.0353(15) 0.0306(13) -0.0024(13) 0.0019(11) -0.0001(11)
    C8 0.0411(16) 0.0392(18) 0.0439(16) -0.0010(15) -0.0031(13) 0.0029(14)
    C8A 0.0343(15) 0.0400(16) 0.0378(15) -0.0039(14) -0.0007(12) 0.0030(13)
    C9 0.0422(17) 0.052(2) 0.0516(18) 0.0034(17) -0.0114(14) 0.0077(17)
    C10 0.0459(17) 0.061(2) 0.0430(16) -0.0015(18) -0.0148(13) -0.0003(16)
    C11 0.0354(15) 0.052(2) 0.0400(15) -0.0087(15) -0.0015(12) -0.0021(15)
    C11A 0.0337(14) 0.0429(17) 0.0342(14) -0.0046(14) -0.0007(11) 0.0027(13)
    C12 0.0361(14) 0.0367(17) 0.0363(14) -0.0090(13) 0.0008(12) 0.0013(13)
    C13 0.0542(19) 0.0408(18) 0.0447(17) 0.0050(16) -0.0106(14) 0.0046(15)
    C14 0.057(2) 0.056(2) 0.060(2) 0.0177(19) -0.0058(16) -0.0091(18)
    C15 0.085(3) 0.069(3) 0.079(3) -0.004(3) 0.024(2) -0.012(2)
    C16 0.117(4) 0.136(6) 0.151(5) -0.031(4) 0.065(4) -0.048(5)
    C17 0.169(6) 0.134(6) 0.093(4) 0.025(5) 0.026(4) 0.042(4)
    C18 0.087(6) 0.063(5) 0.144(9) -0.021(4) -0.005(6) 0.013(5)
    C18' 0.095(11) 0.060(9) 0.093(13) 0.026(8) 0.020(9) -0.002(9)
    C19 0.058(2) 0.0392(19) 0.0541(19) -0.0021(17) 0.0097(16) -0.0102(16)
    C20 0.152(5) 0.057(3) 0.094(3) -0.043(3) 0.033(3) -0.022(3)
    C21 0.0450(18) 0.057(2) 0.0532(19) -0.0070(18) 0.0084(14) -0.0058(18)
    C22 0.073(3) 0.074(3) 0.119(4) -0.026(3) -0.003(3) 0.035(3)
    C23 0.060(2) 0.109(4) 0.093(3) -0.022(3) -0.001(2) 0.000(3)
    C24 0.064(2) 0.070(3) 0.0380(16) 0.017(2) -0.0119(15) -0.0120(17)
_geom_special_details
;
 All esds (except the esd in the dihedral angle between two l.s. planes)
 are estimated using the full covariance matrix.  The cell esds are taken
 into account individually in the estimation of esds in distances, angles
 and torsion angles; correlations between esds in cell parameters are only
 used when they are defined by crystal symmetry.  An approximate (isotropic)
 treatment of cell esds is used for estimating esds involving l.s. planes.
;
loop_
    _geom_bond_atom_site_label_1
    _geom_bond_atom_site_label_2
    _geom_bond_site_symmetry_2
    _geom_bond_distance
    _geom_bond_publ_flag
    O1 C4 . 1.370(4) ?
    O1 C3 . 1.444(4) ?
    O2 C8A . 1.372(4) ?
    O2 C6A . 1.381(4) ?
    O3 C12 . 1.246(4) ?
    O4 C11 . 1.353(4) ?
    O4 H4 . 0.82 ?
    O5 C18' . 1.287(11) ?
    O5 C18 . 1.350(8) ?
    O5 C13 . 1.434(5) ?
    O6 C19 . 1.357(4) ?
    O6 C1 . 1.456(4) ?
    O7 C19 . 1.202(4) ?
    O8 C14 . 1.438(5) ?
    O8 C15 . 1.439(6) ?
    C1 C7 . 1.519(4) ?
    C1 C2 . 1.533(4) ?
    C1 H1 . 0.98 ?
    C2 C21 . 1.520(5) ?
    C2 C3 . 1.523(4) ?
    C2 H2 . 0.98 ?
    C3 H3A . 0.97 ?
    C3 H3B . 0.97 ?
    C4 C7 . 1.390(4) ?
    C4 C5 . 1.412(4) ?
    C5 C6 . 1.376(4) ?
    C5 C24 . 1.516(4) ?
    C6 C6A . 1.398(4) ?
    C6 H6 . 0.93 ?
    C6A C7A . 1.389(4) ?
    C7 C7A . 1.437(4) ?
    C7A C12 . 1.465(4) ?
    C8 C8A . 1.390(5) ?
    C8 C9 . 1.397(4) ?
    C8 C13 . 1.511(5) ?
    C8A C11A . 1.408(4) ?
    C9 C10 . 1.384(5) ?
    C9 H9 . 0.93 ?
    C10 C11 . 1.376(5) ?
    C10 H10 . 0.93 ?
    C11 C11A . 1.418(4) ?
    C11A C12 . 1.458(4) ?
    C13 C14 . 1.492(5) ?
    C13 H13 . 0.98 ?
    C14 C15 . 1.459(6) ?
    C14 H14 . 0.98 ?
    C15 C17 . 1.496(9) ?
    C15 C16 . 1.508(8) ?
    C16 H16A . 0.96 ?
    C16 H16B . 0.96 ?
    C16 H16C . 0.96 ?
    C17 H17A . 0.96 ?
    C17 H17B . 0.96 ?
    C17 H17C . 0.96 ?
    C18 H18A . 0.96 ?
    C18 H18B . 0.96 ?
    C18 H18C . 0.96 ?
    C18' H18D . 0.96 ?
    C18' H18E . 0.96 ?
    C18' H18F . 0.96 ?
    C19 C20 . 1.495(6) ?
    C20 H20A . 0.96 ?
    C20 H20B . 0.96 ?
    C20 H20C . 0.96 ?
    C21 C22 . 1.318(6) ?
    C21 C23 . 1.490(5) ?
    C22 H22A . 0.93 ?
    C22 H22B . 0.93 ?
    C23 H23A . 0.96 ?
    C23 H23B . 0.96 ?
    C23 H23C . 0.96 ?
    C24 H24A . 0.96 ?
    C24 H24B . 0.96 ?
    C24 H24C . 0.96 ?
loop_
    _geom_angle_atom_site_label_1
    _geom_angle_atom_site_label_2
    _geom_angle_atom_site_label_3
    _geom_angle_site_symmetry_1
    _geom_angle_site_symmetry_3
    _geom_angle
    _geom_angle_publ_flag
    C4 O1 C3 . . 116.7(2) ?
    C8A O2 C6A . . 120.1(2) ?
    C11 O4 H4 . . 109.5 ?
    C18' O5 C18 . . 50.7(9) ?
    C18' O5 C13 . . 130.2(9) ?
    C18 O5 C13 . . 117.3(5) ?
    C19 O6 C1 . . 116.1(2) ?
    C14 O8 C15 . . 61.0(3) ?
    O6 C1 C7 . . 107.6(2) ?
    O6 C1 C2 . . 108.1(3) ?
    C7 C1 C2 . . 110.6(2) ?
    O6 C1 H1 . . 110.1 ?
    C7 C1 H1 . . 110.1 ?
    C2 C1 H1 . . 110.1 ?
    C21 C2 C3 . . 113.7(3) ?
    C21 C2 C1 . . 114.5(3) ?
    C3 C2 C1 . . 106.9(2) ?
    C21 C2 H2 . . 107.1 ?
    C3 C2 H2 . . 107.1 ?
    C1 C2 H2 . . 107.1 ?
    O1 C3 C2 . . 111.0(3) ?
    O1 C3 H3A . . 109.4 ?
    C2 C3 H3A . . 109.4 ?
    O1 C3 H3B . . 109.4 ?
    C2 C3 H3B . . 109.4 ?
    H3A C3 H3B . . 108.0 ?
    O1 C4 C7 . . 123.5(3) ?
    O1 C4 C5 . . 114.3(2) ?
    C7 C4 C5 . . 122.2(3) ?
    C6 C5 C4 . . 118.7(3) ?
    C6 C5 C24 . . 120.8(3) ?
    C4 C5 C24 . . 120.5(3) ?
    C5 C6 C6A . . 120.2(3) ?
    C5 C6 H6 . . 119.9 ?
    C6A C6 H6 . . 119.9 ?
    O2 C6A C7A . . 123.1(3) ?
    O2 C6A C6 . . 114.7(3) ?
    C7A C6A C6 . . 122.1(3) ?
    C4 C7 C7A . . 118.6(3) ?
    C4 C7 C1 . . 119.6(3) ?
    C7A C7 C1 . . 121.6(2) ?
    C6A C7A C7 . . 118.1(3) ?
    C6A C7A C12 . . 118.7(3) ?
    C7 C7A C12 . . 123.1(3) ?
    C8A C8 C9 . . 116.4(3) ?
    C8A C8 C13 . . 123.3(3) ?
    C9 C8 C13 . . 120.3(3) ?
    O2 C8A C8 . . 117.5(3) ?
    O2 C8A C11A . . 120.2(3) ?
    C8 C8A C11A . . 122.4(3) ?
    C10 C9 C8 . . 123.3(3) ?
    C10 C9 H9 . . 118.4 ?
    C8 C9 H9 . . 118.4 ?
    C11 C10 C9 . . 119.5(3) ?
    C11 C10 H10 . . 120.3 ?
    C9 C10 H10 . . 120.3 ?
    O4 C11 C10 . . 119.2(3) ?
    O4 C11 C11A . . 120.8(3) ?
    C10 C11 C11A . . 120.0(3) ?
    C8A C11A C11 . . 118.4(3) ?
    C8A C11A C12 . . 121.2(2) ?
    C11 C11A C12 . . 120.4(3) ?
    O3 C12 C11A . . 121.1(3) ?
    O3 C12 C7A . . 123.1(3) ?
    C11A C12 C7A . . 115.8(3) ?
    O5 C13 C14 . . 106.2(3) ?
    O5 C13 C8 . . 108.7(3) ?
    C14 C13 C8 . . 112.8(3) ?
    O5 C13 H13 . . 109.7 ?
    C14 C13 H13 . . 109.7 ?
    C8 C13 H13 . . 109.7 ?
    O8 C14 C15 . . 59.5(3) ?
    O8 C14 C13 . . 116.3(3) ?
    C15 C14 C13 . . 125.9(4) ?
    O8 C14 H14 . . 114.5 ?
    C15 C14 H14 . . 114.5 ?
    C13 C14 H14 . . 114.5 ?
    O8 C15 C14 . . 59.5(3) ?
    O8 C15 C17 . . 115.1(6) ?
    C14 C15 C17 . . 120.9(5) ?
    O8 C15 C16 . . 112.5(5) ?
    C14 C15 C16 . . 118.6(5) ?
    C17 C15 C16 . . 116.5(6) ?
    C15 C16 H16A . . 109.5 ?
    C15 C16 H16B . . 109.5 ?
    H16A C16 H16B . . 109.5 ?
    C15 C16 H16C . . 109.5 ?
    H16A C16 H16C . . 109.5 ?
    H16B C16 H16C . . 109.5 ?
    C15 C17 H17A . . 109.5 ?
    C15 C17 H17B . . 109.5 ?
    H17A C17 H17B . . 109.5 ?
    C15 C17 H17C . . 109.5 ?
    H17A C17 H17C . . 109.5 ?
    H17B C17 H17C . . 109.5 ?
    O5 C18 H18A . . 109.5 ?
    O5 C18 H18B . . 109.5 ?
    H18A C18 H18B . . 109.5 ?
    O5 C18 H18C . . 109.5 ?
    H18A C18 H18C . . 109.5 ?
    H18B C18 H18C . . 109.5 ?
    O5 C18' H18D . . 109.5 ?
    O5 C18' H18E . . 109.5 ?
    H18D C18' H18E . . 109.5 ?
    O5 C18' H18F . . 109.5 ?
    H18D C18' H18F . . 109.5 ?
    H18E C18' H18F . . 109.5 ?
    O7 C19 O6 . . 123.8(3) ?
    O7 C19 C20 . . 125.7(4) ?
    O6 C19 C20 . . 110.4(3) ?
    C19 C20 H20A . . 109.5 ?
    C19 C20 H20B . . 109.5 ?
    H20A C20 H20B . . 109.5 ?
    C19 C20 H20C . . 109.5 ?
    H20A C20 H20C . . 109.5 ?
    H20B C20 H20C . . 109.5 ?
    C22 C21 C23 . . 120.2(4) ?
    C22 C21 C2 . . 124.1(3) ?
    C23 C21 C2 . . 115.7(4) ?
    C21 C22 H22A . . 120.0 ?
    C21 C22 H22B . . 120.0 ?
    H22A C22 H22B . . 120.0 ?
    C21 C23 H23A . . 109.5 ?
    C21 C23 H23B . . 109.5 ?
    H23A C23 H23B . . 109.5 ?
    C21 C23 H23C . . 109.5 ?
    H23A C23 H23C . . 109.5 ?
    H23B C23 H23C . . 109.5 ?
    C5 C24 H24A . . 109.5 ?
    C5 C24 H24B . . 109.5 ?
    H24A C24 H24B . . 109.5 ?
    C5 C24 H24C . . 109.5 ?
    H24A C24 H24C . . 109.5 ?
    H24B C24 H24C . . 109.5 ?
loop_
    _geom_torsion_atom_site_label_1
    _geom_torsion_atom_site_label_2
    _geom_torsion_atom_site_label_3
    _geom_torsion_atom_site_label_4
    _geom_torsion_site_symmetry_1
    _geom_torsion_site_symmetry_2
    _geom_torsion_site_symmetry_3
    _geom_torsion_site_symmetry_4
    _geom_torsion
    _geom_torsion_publ_flag
    C19 O6 C1 C7 . . . . 146.2(3) ?
    C19 O6 C1 C2 . . . . -94.3(3) ?
    O6 C1 C2 C21 . . . . 166.1(3) ?
    C7 C1 C2 C21 . . . . -76.3(3) ?
    O6 C1 C2 C3 . . . . -67.0(3) ?
    C7 C1 C2 C3 . . . . 50.6(3) ?
    C4 O1 C3 C2 . . . . 43.6(4) ?
    C21 C2 C3 O1 . . . . 63.2(4) ?
    C1 C2 C3 O1 . . . . -64.2(4) ?
    C3 O1 C4 C7 . . . . -9.1(4) ?
    C3 O1 C4 C5 . . . . 171.8(3) ?
    O1 C4 C5 C6 . . . . 176.3(3) ?
    C7 C4 C5 C6 . . . . -2.8(5) ?
    O1 C4 C5 C24 . . . . -2.9(5) ?
    C7 C4 C5 C24 . . . . 178.0(3) ?
    C4 C5 C6 C6A . . . . 1.1(5) ?
    C24 C5 C6 C6A . . . . -179.7(3) ?
    C8A O2 C6A C7A . . . . -3.2(4) ?
    C8A O2 C6A C6 . . . . 177.3(3) ?
    C5 C6 C6A O2 . . . . -177.9(3) ?
    C5 C6 C6A C7A . . . . 2.6(5) ?
    O1 C4 C7 C7A . . . . -178.3(3) ?
    C5 C4 C7 C7A . . . . 0.7(5) ?
    O1 C4 C7 C1 . . . . -3.2(5) ?
    C5 C4 C7 C1 . . . . 175.8(3) ?
    O6 C1 C7 C4 . . . . 98.4(3) ?
    C2 C1 C7 C4 . . . . -19.5(4) ?
    O6 C1 C7 C7A . . . . -86.6(3) ?
    C2 C1 C7 C7A . . . . 155.5(3) ?
    O2 C6A C7A C7 . . . . 175.9(3) ?
    C6 C6A C7A C7 . . . . -4.6(4) ?
    O2 C6A C7A C12 . . . . -5.4(4) ?
    C6 C6A C7A C12 . . . . 174.1(3) ?
    C4 C7 C7A C6A . . . . 2.9(4) ?
    C1 C7 C7A C6A . . . . -172.1(3) ?
    C4 C7 C7A C12 . . . . -175.7(3) ?
    C1 C7 C7A C12 . . . . 9.3(4) ?
    C6A O2 C8A C8 . . . . -172.6(3) ?
    C6A O2 C8A C11A . . . . 7.4(4) ?
    C9 C8 C8A O2 . . . . -178.9(3) ?
    C13 C8 C8A O2 . . . . 3.3(5) ?
    C9 C8 C8A C11A . . . . 1.1(5) ?
    C13 C8 C8A C11A . . . . -176.6(3) ?
    C8A C8 C9 C10 . . . . 0.4(5) ?
    C13 C8 C9 C10 . . . . 178.3(3) ?
    C8 C9 C10 C11 . . . . -1.7(6) ?
    C9 C10 C11 O4 . . . . -178.8(3) ?
    C9 C10 C11 C11A . . . . 1.3(5) ?
    O2 C8A C11A C11 . . . . 178.6(3) ?
    C8 C8A C11A C11 . . . . -1.5(4) ?
    O2 C8A C11A C12 . . . . -3.0(4) ?
    C8 C8A C11A C12 . . . . 177.0(3) ?
    O4 C11 C11A C8A . . . . -179.7(3) ?
    C10 C11 C11A C8A . . . . 0.2(5) ?
    O4 C11 C11A C12 . . . . 1.8(4) ?
    C10 C11 C11A C12 . . . . -178.3(3) ?
    C8A C11A C12 O3 . . . . 173.7(3) ?
    C11 C11A C12 O3 . . . . -7.9(4) ?
    C8A C11A C12 C7A . . . . -5.3(4) ?
    C11 C11A C12 C7A . . . . 173.2(3) ?
    C6A C7A C12 O3 . . . . -169.7(3) ?
    C7 C7A C12 O3 . . . . 8.9(5) ?
    C6A C7A C12 C11A . . . . 9.2(4) ?
    C7 C7A C12 C11A . . . . -172.2(3) ?
    C18' O5 C13 C14 . . . . 165.3(14) ?
    C18 O5 C13 C14 . . . . 105.2(7) ?
    C18' O5 C13 C8 . . . . -73.1(14) ?
    C18 O5 C13 C8 . . . . -133.2(6) ?
    C8A C8 C13 O5 . . . . 121.2(4) ?
    C9 C8 C13 O5 . . . . -56.5(4) ?
    C8A C8 C13 C14 . . . . -121.2(3) ?
    C9 C8 C13 C14 . . . . 61.1(4) ?
    C15 O8 C14 C13 . . . . -117.9(4) ?
    O5 C13 C14 O8 . . . . -73.3(4) ?
    C8 C13 C14 O8 . . . . 167.7(3) ?
    O5 C13 C14 C15 . . . . -143.4(4) ?
    C8 C13 C14 C15 . . . . 97.6(5) ?
    C14 O8 C15 C17 . . . . 112.5(5) ?
    C14 O8 C15 C16 . . . . -111.0(5) ?
    C13 C14 C15 O8 . . . . 102.1(5) ?
    O8 C14 C15 C17 . . . . -102.7(6) ?
    C13 C14 C15 C17 . . . . -0.6(8) ?
    O8 C14 C15 C16 . . . . 100.6(6) ?
    C13 C14 C15 C16 . . . . -157.3(5) ?
    C1 O6 C19 O7 . . . . -0.2(5) ?
    C1 O6 C19 C20 . . . . 178.8(4) ?
    C3 C2 C21 C22 . . . . -130.7(4) ?
    C1 C2 C21 C22 . . . . -7.3(6) ?
    C3 C2 C21 C23 . . . . 50.6(4) ?
    C1 C2 C21 C23 . . . . 173.9(3) ?
loop_
    _geom_hbond_atom_site_label_D
    _geom_hbond_atom_site_label_H
    _geom_hbond_atom_site_label_A
    _geom_hbond_site_symmetry_A
    _geom_hbond_distance_DH
    _geom_hbond_distance_HA
    _geom_hbond_distance_DA
    _geom_hbond_angle_DHA
    O4 H4 O3 . 0.82 1.82 2.554(3) 148
    C3 H3B O8 1_645 0.97 2.57 3.345(5) 137
    C9 H9 O4 2_656 0.93 2.55 3.434(4) 160
