# Supplementary material for: 8-[(3,3-Dimethyl­oxiran-2-yl)methoxy­meth­yl]-11-hydr­oxy-2-isopropenyl-5-methyl-12-oxo-1,2,3,12-tetra­hydro­pyrano[3,2-a]xanthen-1-yl acetate
Source: Acta Crystallogr Sect E Struct Rep Online. 2009 Sep 26;65(Pt 10):o2558–9. doi: 10.1107/S1600536809038343 (PMC2970346; doi:10.1107/S1600536809038343)
Supplement: Supplementary file 2 [file e-65-o2558-Isup2.hkl]

#
# h,k,l, Fc-squared, Fo-squared, sigma(Fo-squared) and status flag
#
data_I
_shelx_title ' I         P 1 21 1     R = 0.06'
_shelx_refln_list_code          4
_shelx_F_calc_maximum      108.22
_exptl_crystal_F_000       524.00
_reflns_d_resolution_high  0.7021
 
loop_
 _symmetry_equiv_pos_as_xyz
 'x, y, z'
 '-x, y+1/2, -z'
 
_cell_length_a    11.3323
_cell_length_b     8.8199
_cell_length_c    12.8741
_cell_angle_alpha  90.000
_cell_angle_beta   91.765
_cell_angle_gamma  90.000
 
_shelx_F_squared_multiplier     1.000
 
loop_
 _refln_index_h
 _refln_index_k
 _refln_index_l
 _refln_F_squared_calc
 _refln_F_squared_meas
 _refln_F_squared_sigma
 _refln_observed_status
   1   0   0      777.55      643.42     18.94 o
   2   0   0      949.65      836.28     19.64 o
   3   0   0      816.27      914.20     21.61 o
   4   0   0      503.45      492.95     12.29 o
   5   0   0      140.97      147.33      4.63 o
   6   0   0      502.37      591.08     14.84 o
   7   0   0      303.86      316.31     15.37 o
   8   0   0      117.29      128.09      4.62 o
   9   0   0        0.94       -0.50      2.05 o
  10   0   0       17.97        9.56      2.00 o
  11   0   0        5.06        2.17      1.85 o
  12   0   0        6.88        0.66      5.96 o
  13   0   0       27.77       31.08      3.50 o
  14   0   0       13.75       17.37      4.24 o
  15   0   0        0.27        0.28      3.80 o
   1   1   0     3682.27     3573.66     81.16 o
   2   1   0      494.49      517.84      8.85 o
   3   1   0      525.39      486.17      8.46 o
   4   1   0       64.10       66.78      1.83 o
   5   1   0     1416.48     1444.52     21.57 o
   6   1   0     2050.31     2234.64     33.04 o
   7   1   0       72.60       61.45      1.69 o
   8   1   0        1.95        2.72      1.07 o
   9   1   0       50.39       51.32      1.99 o
  10   1   0       26.63       23.36      1.96 o
  11   1   0        9.06        9.70      2.46 o
  12   1   0       10.04        8.50      1.92 o
  13   1   0        3.42        1.87      2.01 o
  14   1   0        2.45        5.25      2.46 o
  15   1   0        5.32        6.05      2.76 o
  16   1   0        0.52       12.32      8.82 o
   0   2   0     1092.85     1200.29     27.83 o
   1   2   0     1877.20     1781.90     41.00 o
   2   2   0      568.36      521.42     10.19 o
   3   2   0     1893.06     2014.17     37.42 o
   4   2   0      444.92      437.99     10.15 o
   5   2   0      135.96      146.57      3.28 o
   6   2   0       55.27       50.37      1.73 o
   7   2   0      250.93      232.37      4.32 o
   8   2   0       57.30       52.50      1.96 o
   9   2   0       97.17      101.14      2.88 o
  10   2   0        7.61        6.49      1.36 o
  11   2   0       30.79       29.24      3.29 o
  12   2   0       42.09       44.83      5.25 o
  13   2   0        4.47        4.34      3.67 o
  14   2   0       19.35       14.45      3.76 o
  15   2   0        0.78       -2.19      2.41 o
   1   3   0      201.99      203.76      4.46 o
   2   3   0      153.83      156.47      4.20 o
   3   3   0      261.66      244.20      5.47 o
   4   3   0      718.92      802.16     15.59 o
   5   3   0      292.89      335.23      7.21 o
   6   3   0       67.71       73.03      2.76 o
   7   3   0       80.14       72.14      2.53 o
   8   3   0      310.34      297.09     12.07 o
   9   3   0       74.64       86.92      8.09 o
  10   3   0       49.49       39.15      3.26 o
  11   3   0       17.13       10.45      2.73 o
  12   3   0       11.71        9.88      3.22 o
  13   3   0       33.39       40.61      3.96 o
  14   3   0       27.58       30.98      4.20 o
  15   3   0        5.40        9.48      5.72 o
   0   4   0      601.85      563.28     13.82 o
   1   4   0     1027.39     1005.93     16.82 o
   2   4   0      302.97      341.84      7.09 o
   3   4   0      116.19      112.23      4.98 o
   4   4   0      125.60      133.26      5.70 o
   5   4   0       15.79       10.36      1.11 o
   6   4   0       73.12       68.80      3.10 o
   7   4   0      154.52      140.31     13.21 o
   8   4   0       28.42       27.92      2.68 o
   9   4   0       87.83       86.50      4.54 o
  10   4   0       31.23       32.83      3.25 o
  11   4   0        8.22        9.41      2.73 o
  12   4   0        1.07       -1.07      2.39 o
  13   4   0        7.58       16.05      3.78 o
  14   4   0        5.63        5.79      6.28 o
   1   5   0      111.47      103.82      2.84 o
   2   5   0       78.71       92.40      2.60 o
   3   5   0       36.55       33.58      2.33 o
   4   5   0       70.07       67.17      3.33 o
   5   5   0       20.48       24.30      2.73 o
   6   5   0       46.95       43.65      2.96 o
   7   5   0       19.35       17.61      2.35 o
   8   5   0       80.22      103.35      8.48 o
   9   5   0       61.91       74.69      4.69 o
  10   5   0       15.44       15.87      2.94 o
  11   5   0        3.50        4.59      2.74 o
  12   5   0        6.19        4.83      2.85 o
  13   5   0       13.73       10.83      3.16 o
  14   5   0        9.27        8.84      4.10 o
   0   6   0      129.66      127.77      5.53 o
   1   6   0       59.65       55.65      2.73 o
   2   6   0       77.69       74.60      3.48 o
   3   6   0       62.33       69.33      3.33 o
   4   6   0       59.09       67.18      3.46 o
   5   6   0      104.00      109.71      4.60 o
   6   6   0       46.38       42.98      7.58 o
   7   6   0       20.78       20.33      2.60 o
   8   6   0       38.44       32.10      5.27 o
   9   6   0       28.23       24.72      3.06 o
  10   6   0        6.38        7.35      2.77 o
  11   6   0        1.30        3.36      2.72 o
  12   6   0        2.23        1.51      2.82 o
  13   6   0        3.64        2.04      3.52 o
   1   7   0      140.31      161.98      4.43 o
   2   7   0       14.48       17.61      2.79 o
   3   7   0      717.19      745.05     15.61 o
   4   7   0       16.73       13.97      2.13 o
   5   7   0      146.25      150.12      5.64 o
   6   7   0       64.74       60.14      4.59 o
   7   7   0       21.87       17.65      3.43 o
   8   7   0       38.87       45.68      3.60 o
   9   7   0       14.21       16.25      2.81 o
  10   7   0        5.90        7.01      3.08 o
  11   7   0        0.27       -0.23      3.95 o
  12   7   0        3.87        0.14      5.50 o
   0   8   0      273.18      265.67     11.90 o
   1   8   0       57.85       55.22      3.20 o
   2   8   0       54.13       53.47      4.34 o
   3   8   0      228.35      218.02     10.41 o
   4   8   0      115.85      101.90      4.60 o
   5   8   0       79.09       85.24      4.28 o
   6   8   0        5.61        4.49      2.30 o
   7   8   0        1.34        3.76      2.89 o
   8   8   0        7.22        5.71      2.81 o
   9   8   0        3.00        2.56      2.58 o
  10   8   0        6.35        8.64      3.18 o
  11   8   0        1.51        0.50      5.24 o
   1   9   0       95.74       85.71      4.41 o
   2   9   0       27.64       23.71      3.86 o
   3   9   0       67.22       65.89      5.30 o
   4   9   0       28.12       24.36      2.59 o
   5   9   0        7.76        6.18      2.13 o
   6   9   0        1.16       -1.29      2.51 o
   7   9   0        6.26        6.29      3.01 o
   8   9   0       34.27       40.62      3.96 o
   9   9   0        3.70        1.48      6.94 o
  10   9   0        5.96        4.45      3.37 o
   0  10   0       19.82       17.89      3.87 o
   1  10   0        1.76        2.09      2.21 o
   2  10   0       25.93       34.25      5.29 o
   3  10   0       10.19        9.57      3.74 o
   4  10   0        0.22       -1.26      4.04 o
   5  10   0        6.72        7.56      2.38 o
   6  10   0        4.98        1.53      2.42 o
   7  10   0        8.81        0.48      4.63 o
   8  10   0        1.96        5.56      4.26 o
   9  10   0        6.04        2.27      5.51 o
   1  11   0        3.51        5.92      2.36 o
   2  11   0        4.10        2.57      2.52 o
   3  11   0        2.13        1.35      4.27 o
   4  11   0        7.43       12.00      2.97 o
   5  11   0        9.62       13.13      3.11 o
   6  11   0        0.16       -0.13      3.46 o
   7  11   0        3.12        5.97      5.35 o
   0  12   0        0.75       -3.18      3.68 o
   1  12   0        0.61        4.47      2.82 o
   2  12   0       13.22        9.94      4.73 o
   3  12   0        6.08        9.51      3.24 o
 -15   0   1        5.94        4.59      3.97 o
 -14   0   1        0.19        0.77      4.35 o
 -13   0   1        2.90        0.09      2.27 o
 -12   0   1       12.09       15.09      2.46 o
 -11   0   1        0.07        6.41      3.11 o
 -10   0   1        1.17        1.60      1.84 o
  -9   0   1       51.56       40.26      3.59 o
  -8   0   1       73.34       74.65      3.40 o
  -7   0   1     2071.27     2218.63     51.75 o
  -6   0   1      183.10      182.98      5.58 o
  -5   0   1     1830.51     1965.71     65.13 o
  -4   0   1       23.42       26.32      2.19 o
  -3   0   1     1167.89     1053.82     24.71 o
  -2   0   1      503.73      477.69     11.59 o
  -1   0   1      144.36      127.97      2.93 o
   0   0   1     1375.58     1267.84     29.36 o
   1   0   1       71.09       82.81      2.11 o
   2   0   1      850.43      840.38     16.38 o
   3   0   1     2913.47     2729.17     51.78 o
   4   0   1      150.12      153.41      3.71 o
   5   0   1     1465.40     1508.66     29.19 o
   6   0   1       44.41       49.95      1.83 o
   7   0   1       32.99       36.34      2.17 o
   8   0   1        6.36        6.37      2.27 o
   9   0   1        1.62        3.08      1.82 o
  10   0   1       14.19       11.73      2.31 o
  11   0   1      119.56      136.14      5.78 o
  12   0   1       27.70       30.17      8.40 o
  13   0   1        5.91        6.06      4.82 o
  14   0   1        0.02        6.43      3.27 o
  15   0   1        4.79        6.49      4.09 o
 -16   1   1        2.17        4.27      8.84 o
 -15   1   1        1.67        4.32      3.06 o
 -14   1   1       11.35        8.18      3.40 o
 -13   1   1       33.55       30.22      2.12 o
 -12   1   1       14.85       11.72      2.70 o
 -11   1   1        6.81        6.31      1.88 o
 -10   1   1        0.34        1.69      1.23 o
  -9   1   1       25.22       26.53      1.51 o
  -8   1   1      290.83      331.42      6.61 o
  -7   1   1      154.27      165.21      3.58 o
  -6   1   1       91.60       96.53      2.51 o
  -5   1   1      544.47      579.10     10.19 o
  -4   1   1      784.84      778.79     11.88 o
  -3   1   1     1021.35      978.95     16.29 o
  -2   1   1     2380.40     2295.10     37.13 o
  -1   1   1    10503.83     9353.07    170.29 o
   0   1   1      616.78      545.29      9.16 o
   1   1   1     3716.03     3615.39     66.18 o
   2   1   1     5996.30     5627.74     90.42 o
   3   1   1     1365.57     1310.85     19.48 o
   4   1   1      866.65      865.57     13.18 o
   5   1   1     1200.62     1336.27     20.04 o
   6   1   1      399.76      435.39      7.16 o
   7   1   1      220.60      245.16      4.48 o
   8   1   1       57.96       57.49      2.24 o
   9   1   1       11.51        9.89      1.52 o
  10   1   1       27.52       26.34      2.16 o
  11   1   1        1.31       -0.81      1.40 o
  12   1   1       53.41       57.93      2.89 o
  13   1   1        6.95        4.13      3.68 o
  14   1   1        0.54        2.11      2.15 o
  15   1   1        0.95        2.09      3.16 o
 -15   2   1        1.44        0.42      2.56 o
 -14   2   1        6.74        9.12      2.65 o
 -13   2   1        1.55       -0.57      3.46 o
 -12   2   1       22.25       15.51      1.96 o
 -11   2   1        1.23        1.14      1.49 o
 -10   2   1       24.82       22.78      2.29 o
  -9   2   1       62.41       69.08      2.33 o
  -8   2   1       50.50       47.00      1.84 o
  -7   2   1       34.64       40.09      1.75 o
  -6   2   1      184.21      204.77      5.82 o
  -5   2   1       34.50       30.59      1.29 o
  -4   2   1      394.69      418.72      8.59 o
  -3   2   1      521.50      540.64     10.68 o
  -2   2   1     5561.20     5484.05    100.27 o
  -1   2   1     6223.60     5823.55    106.35 o
   0   2   1      600.80      557.31      9.45 o
   1   2   1      797.80      769.81     18.26 o
   2   2   1      125.25      144.66      4.35 o
   3   2   1      178.68      162.34      4.49 o
   4   2   1      763.93      799.87     15.53 o
   5   2   1     1394.96     1495.01     24.82 o
   6   2   1      335.27      310.36      6.00 o
   7   2   1       10.31        5.84      0.98 o
   8   2   1      132.59      140.22      5.17 o
   9   2   1      119.82      118.22      3.48 o
  10   2   1       19.57       16.83      2.37 o
  11   2   1       33.23       32.25      2.47 o
  12   2   1        8.39        8.42      1.99 o
  13   2   1       29.46       27.03      2.65 o
  14   2   1       22.33       21.99      6.25 o
  15   2   1        3.16        4.27      4.66 o
 -15   3   1        6.48       10.01      5.32 o
 -14   3   1        7.74        7.96      3.36 o
 -13   3   1        8.82       12.43      3.25 o
 -12   3   1        4.65        1.16      3.74 o
 -11   3   1       11.64        9.22      2.71 o
 -10   3   1       14.93        9.30      3.24 o
  -9   3   1      138.10      138.81      4.01 o
  -8   3   1       14.02       14.97      2.64 o
  -7   3   1       50.28       52.37      2.91 o
  -6   3   1       42.21       42.95      2.72 o
  -5   3   1       52.16       58.61      2.73 o
  -4   3   1      785.52      849.13     16.49 o
  -3   3   1      328.29      377.39      7.77 o
  -2   3   1      298.07      335.65      6.93 o
  -1   3   1      181.04      170.24      3.86 o
   0   3   1      165.49      175.32      3.49 o
   1   3   1      140.84      137.73      3.81 o
   2   3   1      556.58      564.46     13.94 o
   3   3   1     1126.75     1134.03     26.91 o
   4   3   1      356.80      397.50      8.24 o
   5   3   1      476.45      554.88     11.24 o
   6   3   1      300.89      317.69      7.11 o
   7   3   1       98.35       95.11      2.71 o
   8   3   1       84.67       83.66      3.21 o
   9   3   1       10.72        9.32      2.52 o
  10   3   1       52.51       43.06      3.41 o
  11   3   1       55.48       42.03      3.54 o
  12   3   1       20.44       22.33      3.21 o
  13   3   1       24.75       22.81      4.28 o
  14   3   1       30.30       39.57      5.84 o
  15   3   1        6.74       15.25      7.28 o
 -14   4   1       15.54       13.70      3.68 o
 -13   4   1        6.40       14.55      3.33 o
 -12   4   1        3.18        4.96      2.96 o
 -11   4   1       22.91       22.48      2.63 o
 -10   4   1       22.53       18.17      2.44 o
  -9   4   1        7.62        6.08      1.86 o
  -8   4   1       53.28       52.22      2.98 o
  -7   4   1      161.15      137.92      4.94 o
  -6   4   1       71.64       77.64      2.96 o
  -5   4   1      107.35      100.34      2.90 o
  -4   4   1      111.46      112.41      3.03 o
  -3   4   1      674.43      692.21     13.58 o
  -2   4   1      296.58      322.86      6.78 o
  -1   4   1      116.03       92.62      2.51 o
   0   4   1       85.11       85.15      2.14 o
   1   4   1      132.14      136.45      3.33 o
   2   4   1      471.12      518.15     13.07 o
   3   4   1      147.40      133.70      6.31 o
   4   4   1       85.76       85.51      3.60 o
   5   4   1        0.28        1.70      1.76 o
   6   4   1       74.68       73.51      3.62 o
   7   4   1      119.20      119.92      4.89 o
   8   4   1       97.37       97.17      4.70 o
   9   4   1       81.37       79.88      4.43 o
  10   4   1       48.79       50.52      3.74 o
  11   4   1       34.11       33.48      7.26 o
  12   4   1       58.24       61.57      4.51 o
  13   4   1       25.14       27.64      3.95 o
  14   4   1       11.98       -0.82      3.08 o
 -14   5   1        8.94       19.12      7.33 o
 -13   5   1        6.70       10.22      3.54 o
 -12   5   1        2.91        4.52      4.27 o
 -11   5   1        7.35        4.47      2.74 o
 -10   5   1       12.63        8.21      2.58 o
  -9   5   1       18.34       17.73      3.30 o
  -8   5   1        7.88        7.84      1.87 o
  -7   5   1      159.02      157.89     14.25 o
  -6   5   1      181.60      172.06      7.73 o
  -5   5   1       94.20       90.06     10.64 o
  -4   5   1      101.40       89.98      3.52 o
  -3   5   1       95.20       82.40      2.71 o
  -2   5   1      168.27      188.03      7.69 o
  -1   5   1       86.97       84.40      2.52 o
   0   5   1       48.58       44.25      1.83 o
   1   5   1      310.78      319.74      5.98 o
   2   5   1       43.41       46.17      2.89 o
   3   5   1        1.35        0.58      3.18 o
   4   5   1       26.15       28.19      2.29 o
   5   5   1       28.60       30.26      2.52 o
   6   5   1      107.71      118.07      5.04 o
   7   5   1       47.78       57.46      3.54 o
   8   5   1       20.06       19.68      4.44 o
   9   5   1       10.44       15.19      4.04 o
  10   5   1       28.78       27.47      7.17 o
  11   5   1        3.84        8.75      3.05 o
  12   5   1       14.23       11.64      3.30 o
  13   5   1       23.08       19.21      3.49 o
  14   5   1        9.83       16.75      4.08 o
 -13   6   1        5.32       10.78      5.33 o
 -12   6   1       12.01       12.06      3.59 o
 -11   6   1       21.57       25.18      3.45 o
 -10   6   1       16.49        7.70      2.73 o
  -9   6   1       46.09       47.88      7.16 o
  -8   6   1       73.49       73.95      7.88 o
  -7   6   1       31.86       34.88      3.14 o
  -6   6   1       40.02       34.34      2.96 o
  -5   6   1      177.79      180.81      6.30 o
  -4   6   1      171.31      157.55      5.55 o
  -3   6   1       48.81       55.53      5.40 o
  -2   6   1       33.68       30.93      1.87 o
  -1   6   1       85.79       99.52      2.63 o
   0   6   1       58.96       61.73      1.95 o
   1   6   1      189.42      197.20      5.96 o
   2   6   1       78.43       90.36      3.02 o
   3   6   1      416.88      410.00     11.09 o
   4   6   1        6.30        5.76      1.78 o
   5   6   1        5.83        7.54      1.98 o
   6   6   1        0.42        3.65      3.00 o
   7   6   1       40.90       44.63      5.11 o
   8   6   1        8.73       10.62      2.50 o
   9   6   1        6.35        1.78      3.68 o
  10   6   1        1.35        1.15      2.40 o
  11   6   1        4.13        4.45      2.64 o
  12   6   1        0.48        4.85      3.20 o
  13   6   1        0.47        5.70      6.93 o
 -12   7   1        0.85        2.32      5.64 o
 -11   7   1        9.03       13.67      3.31 o
 -10   7   1        7.78       14.36      3.09 o
  -9   7   1        4.91        4.92      5.30 o
  -8   7   1       18.00       22.27      7.08 o
  -7   7   1        3.72        3.83      3.17 o
  -6   7   1       10.40        4.73      2.14 o
  -5   7   1       53.88       59.43      3.56 o
  -4   7   1      468.35      470.93     19.57 o
  -3   7   1        2.77        2.35      1.46 o
  -2   7   1      197.24      208.64      6.56 o
  -1   7   1        9.69        7.76      1.80 o
   0   7   1       48.32       47.71      2.78 o
   1   7   1       30.60       31.79      1.85 o
   2   7   1      175.55      185.37      5.90 o
   3   7   1       25.16       25.73      1.91 o
   4   7   1      149.77      160.65      5.75 o
   5   7   1       15.06       12.82      2.25 o
   6   7   1        3.57        7.45      2.42 o
   7   7   1        0.16        0.13      2.11 o
   8   7   1        1.78       -1.22      2.13 o
   9   7   1       27.04       22.53      3.30 o
  10   7   1        0.75       -0.48      2.56 o
  11   7   1        5.85        9.46      3.40 o
  12   7   1        4.80        6.05      3.41 o
 -11   8   1        4.22       -1.75      3.09 o
 -10   8   1       11.88       18.80      4.77 o
  -9   8   1       26.07       30.09      3.54 o
  -8   8   1        7.20        9.67      2.86 o
  -7   8   1       13.15       15.22      2.87 o
  -6   8   1       43.99       51.62      3.73 o
  -5   8   1        9.07        6.56      2.19 o
  -4   8   1       92.69      101.05      4.65 o
  -3   8   1       38.26       50.28      4.44 o
  -2   8   1      159.60      156.36      5.78 o
  -1   8   1       43.93       46.51      3.94 o
   0   8   1       50.57       43.43      3.92 o
   1   8   1       64.00       73.52      3.76 o
   2   8   1      290.09      295.76      9.25 o
   3   8   1       33.94       39.26      3.61 o
   4   8   1       43.61       46.47      2.48 o
   5   8   1        2.91       -0.40      2.31 o
   6   8   1       19.23       16.94      5.49 o
   7   8   1       20.69       20.14      2.81 o
   8   8   1        0.37        4.16      7.26 o
   9   8   1        9.28        8.35      2.85 o
  10   8   1        6.58       12.81      3.30 o
  11   8   1        2.09        2.51      7.10 o
 -10   9   1       12.34       15.12      5.55 o
  -9   9   1        8.47        8.67      3.33 o
  -8   9   1        4.57        4.57      3.36 o
  -7   9   1        6.16        7.68      8.21 o
  -6   9   1       27.00       27.14      7.38 o
  -5   9   1        1.71        4.83      2.38 o
  -4   9   1       15.90       16.11      5.09 o
  -3   9   1       28.75       28.27      3.78 o
  -2   9   1       18.89       17.04      3.82 o
  -1   9   1        5.95        1.02      2.00 o
   0   9   1       27.49       27.96      2.56 o
   1   9   1      145.42      137.11      5.50 o
   2   9   1       65.83       70.01      4.92 o
   3   9   1       24.82       25.81      2.60 o
   4   9   1       11.95       11.49      3.45 o
   5   9   1        7.15        8.88      2.28 o
   6   9   1        3.25        6.86      2.42 o
   7   9   1        1.77        0.85      2.61 o
   8   9   1        3.47        8.45      5.44 o
   9   9   1        5.53        2.30      2.70 o
  10   9   1       12.15        9.58      3.67 o
  -8  10   1        0.40       -0.41      4.03 o
  -7  10   1        7.47        9.28      2.72 o
  -6  10   1        8.81        5.26      2.64 o
  -5  10   1        0.62       -2.00      2.00 o
  -4  10   1        2.26        1.89      2.10 o
  -3  10   1        4.97        2.51      2.38 o
  -2  10   1       10.09       12.50      2.46 o
  -1  10   1       26.88       21.61      3.71 o
   0  10   1       18.84       14.62      2.38 o
   1  10   1       17.89       20.79      2.71 o
   2  10   1       15.86       15.26      4.67 o
   3  10   1        3.51        3.65      2.45 o
   4  10   1       12.67       17.10      2.64 o
   5  10   1        9.41        8.60      4.78 o
   6  10   1        4.36        7.56      4.35 o
   7  10   1       29.56       31.33      3.50 o
   8  10   1        0.80       -0.47      3.47 o
  -7  11   1        3.94       -4.35      4.35 o
  -6  11   1        2.87        1.77      2.94 o
  -5  11   1        0.82        0.45      2.40 o
  -4  11   1        0.28        2.65      3.24 o
  -3  11   1        9.04        9.04      3.01 o
  -2  11   1       13.20        9.27      2.66 o
  -1  11   1        1.24        3.25      4.94 o
   0  11   1        6.76        1.04      4.22 o
   1  11   1       12.98       15.41      5.85 o
   2  11   1        3.56        2.02      2.55 o
   3  11   1       11.29       11.15      3.01 o
   4  11   1        0.05        1.69      3.88 o
   5  11   1        8.16        9.38      7.21 o
   6  11   1        5.19        7.16      7.24 o
  -4  12   1        0.54        8.51      4.87 o
  -3  12   1        2.37       -0.14      4.14 o
  -2  12   1        1.88        0.95      2.79 o
  -1  12   1        2.50        9.87      3.04 o
   0  12   1        0.29       -2.52      2.52 o
   1  12   1        4.94        3.76      2.98 o
   2  12   1        8.98       11.62      3.46 o
   3  12   1        0.19       -3.82      3.82 o
 -15   0   2        0.94        5.24      9.49 o
 -14   0   2       20.73       22.44      3.09 o
 -13   0   2        8.45        6.43      3.02 o
 -12   0   2        0.30       -1.14      2.12 o
 -11   0   2        7.65        2.67      1.95 o
 -10   0   2        7.07        5.95      2.03 o
  -9   0   2       18.44       18.38      1.95 o
  -8   0   2      458.65      469.04     12.54 o
  -7   0   2       28.41       29.04      1.99 o
  -6   0   2      596.94      620.91     15.55 o
  -5   0   2      212.01      224.72      6.42 o
  -4   0   2      969.18      911.02     21.69 o
  -3   0   2      570.89      608.11     14.71 o
  -2   0   2     2129.58     1978.98     38.49 o
  -1   0   2     2012.79     1968.92     37.41 o
   0   0   2     3697.14     3159.89     72.38 o
   1   0   2     3040.58     2714.11     51.37 o
   2   0   2      128.09      143.36      3.65 o
   3   0   2      160.48      176.08      5.97 o
   4   0   2     1615.59     1581.12     30.51 o
   5   0   2     1402.17     1360.67     26.48 o
   6   0   2        8.01       19.64      1.35 o
   7   0   2      269.39      268.12      6.28 o
   8   0   2       10.21       10.66      1.90 o
   9   0   2        4.56        7.59      1.98 o
  10   0   2       51.21       55.26      3.51 o
  11   0   2       50.37       46.76      3.42 o
  12   0   2       19.77       19.03      3.07 o
  13   0   2        4.06        3.59      4.35 o
  14   0   2        1.17        0.66      3.04 o
  15   0   2        4.72        7.94      4.79 o
 -16   1   2        0.18        9.87      8.56 o
 -15   1   2       22.81       29.69      9.12 o
 -14   1   2       19.30       18.38      3.36 o
 -13   1   2        4.29        1.05      2.15 o
 -12   1   2        1.15        1.43      1.52 o
 -11   1   2        6.70        3.33      1.56 o
 -10   1   2        9.89        7.04      2.03 o
  -9   1   2       47.58       54.10      2.06 o
  -8   1   2      189.84      207.84      5.15 o
  -7   1   2      124.01      140.93      3.38 o
  -6   1   2      157.41      176.87      3.87 o
  -5   1   2      164.19      179.10      3.32 o
  -4   1   2       68.44       90.53      2.45 o
  -3   1   2     1205.15     1111.22     16.61 o
  -2   1   2    10712.94     9581.29    138.28 o
  -1   1   2     3221.66     3094.96     49.99 o
   0   1   2      758.57      676.50     11.35 o
   1   1   2     7480.26     6708.75    107.66 o
   2   1   2      271.51      260.11      4.81 o
   3   1   2     1799.37     1733.04     25.60 o
   4   1   2      191.62      176.16      3.42 o
   5   1   2      402.97      357.38      6.00 o
   6   1   2      304.57      304.35      5.36 o
   7   1   2      201.69      210.75      4.10 o
   8   1   2      106.86       99.66      3.03 o
   9   1   2       70.01       69.65      2.67 o
  10   1   2      110.68      127.77      3.71 o
  11   1   2      128.04      135.75      5.99 o
  12   1   2       27.64       24.37      4.89 o
  13   1   2       13.73        9.02      2.88 o
  14   1   2        3.22        2.54      2.41 o
  15   1   2        0.83        3.73      2.75 o
 -15   2   2        4.06        3.92      3.55 o
 -14   2   2        1.98       -0.30      1.96 o
 -13   2   2        3.70        1.07      2.06 o
 -12   2   2       18.28       18.22      3.82 o
 -11   2   2        8.58        8.75      1.51 o
 -10   2   2       43.34       39.08      1.88 o
  -9   2   2       10.61       10.87      2.04 o
  -8   2   2       23.22       23.63      1.42 o
  -7   2   2      227.16      218.83      4.66 o
  -6   2   2       26.62       27.43      1.35 o
  -5   2   2      160.78      159.06      3.07 o
  -4   2   2      681.63      717.55     12.29 o
  -3   2   2     2095.57     2043.59     38.00 o
  -2   2   2    11711.63    11367.50    207.08 o
  -1   2   2     2561.36     2365.43     43.68 o
   0   2   2      738.62      674.09     11.35 o
   1   2   2      944.35      935.14     17.69 o
   2   2   2      480.12      464.84      9.21 o
   3   2   2     2081.51     1912.91     31.32 o
   4   2   2      223.64      297.49      5.80 o
   5   2   2      113.02      132.22      3.09 o
   6   2   2      595.38      636.58     10.16 o
   7   2   2      191.93      210.05      4.12 o
   8   2   2       91.59       91.23      2.88 o
   9   2   2       83.60       84.85      3.62 o
  10   2   2        1.83        2.54      1.42 o
  11   2   2       47.19       53.25      2.99 o
  12   2   2       58.11       48.42      3.71 o
  13   2   2       34.57       28.17      3.76 o
  14   2   2        9.47        7.98      3.38 o
  15   2   2        2.59        1.74      3.54 o
 -15   3   2        9.10        6.76      5.96 o
 -14   3   2       11.58        5.93      3.62 o
 -13   3   2        1.02        1.44      3.46 o
 -12   3   2       10.33       15.48      2.52 o
 -11   3   2       23.57       12.99      2.25 o
 -10   3   2       10.99       14.61      2.82 o
  -9   3   2       31.38       34.82      2.02 o
  -8   3   2      380.93      373.98      9.40 o
  -7   3   2       31.43       32.55      1.76 o
  -6   3   2       87.25       74.75      2.50 o
  -5   3   2      281.17      297.95      6.57 o
  -4   3   2       78.69       79.19      2.41 o
  -3   3   2     1468.38     1327.43     25.08 o
  -2   3   2      535.52      505.71     10.07 o
  -1   3   2      137.95      151.51      3.54 o
   0   3   2      190.63      185.59      3.67 o
   1   3   2       16.73       18.48      2.00 o
   2   3   2      605.61      638.91     15.63 o
   3   3   2      370.22      394.07      8.04 o
   4   3   2      446.61      458.25      9.36 o
   5   3   2      181.94      188.06      3.99 o
   6   3   2      237.55      243.77      5.00 o
   7   3   2      244.11      249.94      7.40 o
   8   3   2       66.91       63.12      2.66 o
   9   3   2        9.78        7.12      2.12 o
  10   3   2       57.55       44.26      3.80 o
  11   3   2       21.86       28.76      3.21 o
  12   3   2       79.41       74.62      7.30 o
  13   3   2        3.68        4.05      2.97 o
  14   3   2       16.99       17.13      8.13 o
  15   3   2        6.10       -0.71      6.27 o
 -14   4   2        9.12        6.89      4.25 o
 -13   4   2        0.28       -1.61      2.21 o
 -12   4   2        1.19        3.16      2.42 o
 -11   4   2        5.35       10.94      2.38 o
 -10   4   2       23.85       19.41      5.94 o
  -9   4   2       11.28       11.42      1.99 o
  -8   4   2       37.24       35.75      2.51 o
  -7   4   2      203.72      219.70      6.94 o
  -6   4   2      112.97      115.05      4.87 o
  -5   4   2      168.09      169.74      4.98 o
  -4   4   2      394.28      390.14      8.20 o
  -3   4   2      426.48      496.77     10.33 o
  -2   4   2     1654.49     1806.41     33.79 o
  -1   4   2      327.24      320.24      5.93 o
   0   4   2      932.36      956.22     16.07 o
   1   4   2      518.39      558.36     11.01 o
   2   4   2      335.68      368.13     17.47 o
   3   4   2      612.08      679.35     16.85 o
   4   4   2      393.16      450.48     11.88 o
   5   4   2       85.41       87.69      4.48 o
   6   4   2      134.06      135.87      5.09 o
   7   4   2      108.37      109.42      3.62 o
   8   4   2       40.40       37.73      2.21 o
   9   4   2       46.85       40.25      3.20 o
  10   4   2       20.10       18.30      2.65 o
  11   4   2        3.50        4.47      2.36 o
  12   4   2       15.43       10.49      3.84 o
  13   4   2        7.90        5.95      3.10 o
  14   4   2        4.09        6.05      3.66 o
 -14   5   2        4.03        2.34      3.63 o
 -13   5   2        8.78       10.13      5.01 o
 -12   5   2        0.38        4.20      3.94 o
 -11   5   2       18.77       18.97      2.76 o
 -10   5   2        9.54        7.38      2.17 o
  -9   5   2       73.73       68.57      3.87 o
  -8   5   2      216.42      222.55      7.21 o
  -7   5   2       31.99       37.68      4.23 o
  -6   5   2      318.91      311.24      9.06 o
  -5   5   2      250.06      231.08      7.01 o
  -4   5   2       48.21       43.13      1.98 o
  -3   5   2        3.72        6.28      1.92 o
  -2   5   2      166.34      162.01      3.48 o
  -1   5   2       44.53       54.84      1.91 o
   0   5   2      871.95      868.56     14.77 o
   1   5   2      535.33      575.21     10.10 o
   2   5   2       45.35       49.40      2.52 o
   3   5   2        6.34        7.30      1.58 o
   4   5   2       80.82       80.82      5.22 o
   5   5   2      115.99      108.41      4.51 o
   6   5   2      149.88      148.37      5.55 o
   7   5   2       46.71       47.41      3.29 o
   8   5   2        2.82        2.78      1.59 o
   9   5   2       10.61       12.78      3.82 o
  10   5   2       45.55       39.44      3.41 o
  11   5   2        2.39        0.70      2.36 o
  12   5   2        4.68       11.87      3.22 o
  13   5   2        6.34        9.00      5.91 o
 -13   6   2        0.22       -3.73      7.05 o
 -12   6   2        5.33        8.58      9.44 o
 -11   6   2       19.25       27.17      3.56 o
 -10   6   2        1.16       -0.88      1.78 o
  -9   6   2        1.38        3.51      4.97 o
  -8   6   2        2.22        2.79      3.24 o
  -7   6   2       72.03       64.45      3.32 o
  -6   6   2      159.66      151.62      5.47 o
  -5   6   2      247.39      255.98      7.74 o
  -4   6   2       57.32       60.16      3.87 o
  -3   6   2      128.70      133.77      5.39 o
  -2   6   2       65.93       56.83      3.09 o
  -1   6   2      137.97      139.84      3.28 o
   0   6   2        3.31        3.28      1.01 o
   1   6   2      356.90      405.52      8.95 o
   2   6   2       10.41        9.50      1.35 o
   3   6   2        5.87        7.53      3.72 o
   4   6   2       92.92      103.31      4.20 o
   5   6   2        4.33        5.19      1.95 o
   6   6   2      111.44       99.26      6.73 o
   7   6   2       32.11       31.98      3.17 o
   8   6   2       88.29       87.21      3.55 o
   9   6   2       13.80       11.05      3.78 o
  10   6   2        0.65        5.68      5.10 o
  11   6   2       10.79        8.91      6.38 o
  12   6   2        5.52        1.22      2.97 o
  13   6   2        5.43        9.54      3.73 o
 -12   7   2       11.53       11.41      3.84 o
 -11   7   2        9.88        4.29      3.22 o
 -10   7   2        6.58        6.52      2.95 o
  -9   7   2       25.86       27.58      9.03 o
  -8   7   2        0.58       -1.05      2.17 o
  -7   7   2       34.15       36.99      3.23 o
  -6   7   2       38.97       36.46      5.32 o
  -5   7   2      450.71      435.37     22.78 o
  -4   7   2       75.05       75.56      5.87 o
  -3   7   2       49.01       48.25      2.42 o
  -2   7   2      204.29      197.73      6.27 o
  -1   7   2       89.62       95.60      7.47 o
   0   7   2       83.72       80.48      5.15 o
   1   7   2       23.19       23.05      4.59 o
   2   7   2       43.14       42.36      2.54 o
   3   7   2        2.70        5.03      1.79 o
   4   7   2       18.89       16.07      2.05 o
   5   7   2       43.65       39.01      2.78 o
   6   7   2       15.85       13.21      4.25 o
   7   7   2       22.47       24.85      2.84 o
   8   7   2        9.14        6.90      2.68 o
   9   7   2        0.37        8.25      2.74 o
  10   7   2        5.49        3.81      2.72 o
  11   7   2        1.56        2.07      2.81 o
  12   7   2        0.38        1.31      3.94 o
 -11   8   2       18.70       18.55      3.77 o
 -10   8   2       11.66       16.83      3.43 o
  -9   8   2        1.41        1.29      2.85 o
  -8   8   2        9.20        6.25      9.68 o
  -7   8   2        4.25        4.15      2.42 o
  -6   8   2       13.28       15.94      2.84 o
  -5   8   2       43.35       47.14      3.36 o
  -4   8   2      129.39      139.38      8.59 o
  -3   8   2       54.89       45.21      4.31 o
  -2   8   2        5.21        4.29      1.90 o
  -1   8   2        6.52        2.81      1.63 o
   0   8   2      173.69      169.34      6.04 o
   1   8   2        9.33        9.27      1.98 o
   2   8   2       62.72       66.27      4.82 o
   3   8   2       32.84       33.64      2.56 o
   4   8   2       35.40       35.70      2.27 o
   5   8   2       17.13       13.40      2.23 o
   6   8   2        7.43        4.39      2.20 o
   7   8   2        0.15        1.60      2.26 o
   8   8   2        9.28        8.00      2.66 o
   9   8   2       15.88       17.03      3.93 o
  10   8   2        1.56        2.67      3.08 o
  11   8   2        4.73        2.29      4.62 o
 -10   9   2        3.15        1.47      2.96 o
  -9   9   2       14.41       23.05      3.82 o
  -8   9   2        0.48       -5.04      5.04 o
  -7   9   2       13.19       10.90      2.80 o
  -6   9   2       34.79       30.58      4.42 o
  -5   9   2       25.69       28.80      6.60 o
  -4   9   2       30.32       25.77      2.65 o
  -3   9   2        2.26        5.34      2.03 o
  -2   9   2       83.83       83.50      4.05 o
  -1   9   2       25.96       27.37      3.23 o
   0   9   2       12.91       15.68      2.25 o
   1   9   2       81.04       81.25      3.97 o
   2   9   2       19.84       20.49      2.40 o
   3   9   2       49.42       52.37      8.04 o
   4   9   2        3.00        0.97      1.87 o
   5   9   2        7.79       10.63      2.07 o
   6   9   2       29.56       32.91      6.14 o
   7   9   2        8.42       15.70      6.38 o
   8   9   2       13.66       12.44      2.94 o
   9   9   2       33.60       28.25      6.14 o
  10   9   2        2.97        3.83      3.17 o
  -8  10   2        1.43       -2.37      2.37 o
  -7  10   2       10.12        7.37      5.15 o
  -6  10   2        5.39        5.72      2.55 o
  -5  10   2        0.67        1.51      2.36 o
  -4  10   2        0.15        0.33      2.29 o
  -3  10   2        9.41       12.06      2.59 o
  -2  10   2       26.19       26.95      3.99 o
  -1  10   2       45.38       34.98      3.00 o
   0  10   2       56.39       55.01      3.51 o
   1  10   2       34.07       25.13      8.06 o
   2  10   2       27.06       23.97      2.85 o
   3  10   2        3.58        5.98      2.48 o
   4  10   2        5.67       14.77      6.53 o
   5  10   2        4.40       10.04      7.38 o
   6  10   2        3.77        0.88      2.52 o
   7  10   2        1.26        4.57      2.81 o
   8  10   2        1.78        6.02      4.08 o
   9  10   2        3.30       -2.33      4.79 o
  -7  11   2       13.62       22.26      5.45 o
  -6  11   2        6.49       12.80      3.12 o
  -5  11   2       13.06       15.87      6.29 o
  -4  11   2        6.65        9.39      2.72 o
  -3  11   2       13.03       10.43      4.43 o
  -2  11   2       15.30       11.91      3.83 o
  -1  11   2       28.66       30.21      3.08 o
   0  11   2        6.75        5.31      2.51 o
   1  11   2        2.55        4.37      2.49 o
   2  11   2        3.78        2.75      2.31 o
   3  11   2        0.30        1.47      3.19 o
   4  11   2        7.21        6.28      2.76 o
   5  11   2        4.21        4.55      3.08 o
   6  11   2       30.86       35.29      3.71 o
  -4  12   2        5.25       -3.71      4.44 o
  -3  12   2        8.83        3.32      4.03 o
  -2  12   2        6.19       10.94      4.61 o
  -1  12   2        4.70        0.49      2.71 o
   0  12   2       10.73        3.80      3.57 o
   1  12   2        5.99        2.48      3.24 o
   2  12   2       17.18       13.20      5.25 o
   3  12   2       15.27        3.32      4.07 o
 -15   0   3        0.03       -1.00      2.89 o
 -14   0   3        1.15        1.18      2.51 o
 -13   0   3        0.06        1.18      2.45 o
 -12   0   3        0.05       -2.32      2.73 o
 -11   0   3       50.02       49.31      4.03 o
 -10   0   3        4.78        4.74      1.95 o
  -9   0   3       23.35       20.17      2.08 o
  -8   0   3      121.25      115.55      8.62 o
  -7   0   3        0.05        0.58      1.25 o
  -6   0   3       15.89        9.93      1.41 o
  -5   0   3       13.55       12.67      1.34 o
  -4   0   3       11.35       14.78      2.85 o
  -3   0   3     1414.05     1282.98     24.82 o
  -2   0   3      933.02      934.30     18.23 o
  -1   0   3        3.34        6.95      0.77 o
   0   0   3      332.37      303.05      7.82 o
   1   0   3     2134.44     1851.58     35.37 o
   2   0   3      228.48      236.12      5.24 o
   3   0   3        4.08        1.42      0.76 o
   4   0   3       41.17       34.70      1.57 o
   5   0   3        1.42        1.50      1.29 o
   6   0   3       78.20       69.35      2.45 o
   7   0   3        5.43        5.63      1.64 o
   8   0   3      245.92      229.00      7.17 o
   9   0   3      290.07      289.47      8.79 o
  10   0   3        0.80        2.07      1.79 o
  11   0   3      139.73      142.73      9.44 o
  12   0   3        0.91        1.80      2.49 o
  13   0   3        0.14        1.94      3.18 o
  14   0   3        3.02        2.37      3.74 o
  15   0   3        3.57        5.32      4.40 o
 -15   1   3        0.99        1.66      2.41 o
 -14   1   3       21.18       19.56      2.26 o
 -13   1   3        6.66        8.79      1.86 o
 -12   1   3        4.48        6.12      2.19 o
 -11   1   3        7.87        4.84      1.44 o
 -10   1   3      101.84      104.67      3.06 o
  -9   1   3      132.86      126.29      4.91 o
  -8   1   3      146.81      161.60      3.85 o
  -7   1   3       27.67       24.83      1.35 o
  -6   1   3        5.26        2.11      0.83 o
  -5   1   3      588.19      596.01      9.40 o
  -4   1   3       47.58       45.79      1.72 o
  -3   1   3      529.70      604.14      9.36 o
  -2   1   3     3690.10     3592.81     52.26 o
  -1   1   3     1755.73     1612.87     26.42 o
   0   1   3      778.12      704.27     11.87 o
   1   1   3     3226.86     3001.97     48.57 o
   2   1   3      223.82      201.94      3.93 o
   3   1   3     1794.51     1733.84     28.48 o
   4   1   3      971.24      957.84     14.59 o
   5   1   3       38.20       40.48      1.40 o
   6   1   3      431.97      428.93      7.17 o
   7   1   3       10.17        9.84      1.06 o
   8   1   3       15.96       14.68      1.49 o
   9   1   3       29.15       34.14      2.06 o
  10   1   3      172.32      176.73      4.65 o
  11   1   3       61.29       54.98      2.67 o
  12   1   3       58.12       57.66      3.12 o
  13   1   3       13.10       13.85      3.71 o
  14   1   3        6.12       15.08      2.60 o
  15   1   3        6.12        8.21      2.88 o
 -15   2   3       17.16       20.54      2.84 o
 -14   2   3        5.78        5.43      2.68 o
 -13   2   3        7.35        7.27      2.15 o
 -12   2   3        4.02        4.23      1.69 o
 -11   2   3        9.80       12.02      2.21 o
 -10   2   3       48.14       53.67      2.60 o
  -9   2   3      147.96      142.07      3.62 o
  -8   2   3       44.98       48.66      2.53 o
  -7   2   3       10.80        8.81      1.08 o
  -6   2   3       92.01       91.21      2.13 o
  -5   2   3       42.25       44.45      1.85 o
  -4   2   3      670.44      646.44     11.22 o
  -3   2   3     1165.32     1102.65     18.43 o
  -2   2   3      994.94     1029.70     17.22 o
  -1   2   3      167.77      168.98      3.42 o
   0   2   3       16.83       14.14      0.77 o
   1   2   3      216.74      212.53      4.09 o
   2   2   3      145.82      136.29      2.92 o
   3   2   3      403.42      416.66      7.47 o
   4   2   3      135.23      146.85      3.23 o
   5   2   3      691.94      698.54     12.17 o
   6   2   3       42.12       36.55      1.59 o
   7   2   3       38.73       40.85      1.57 o
   8   2   3       46.48       47.02      1.76 o
   9   2   3      158.39      159.63      4.46 o
  10   2   3      104.81      114.45      4.49 o
  11   2   3      130.87      115.45      4.31 o
  12   2   3       35.54       35.54      2.80 o
  13   2   3       14.23       16.71      3.49 o
  14   2   3        0.40        0.82      3.28 o
 -15   3   3        4.22       -1.76      4.59 o
 -14   3   3        0.70       -0.27      3.85 o
 -13   3   3        0.21        2.16      2.36 o
 -12   3   3        4.76        3.65      4.14 o
 -11   3   3       11.61       17.22      2.35 o
 -10   3   3        1.32       -0.68      3.01 o
  -9   3   3       19.76       19.74      1.78 o
  -8   3   3       45.28       43.84      2.08 o
  -7   3   3       19.40       21.39      1.55 o
  -6   3   3      185.66      202.57      4.25 o
  -5   3   3      201.41      202.25      4.20 o
  -4   3   3      862.25      802.89     13.78 o
  -3   3   3     3145.09     3298.22     53.58 o
  -2   3   3      571.17      595.63     11.79 o
  -1   3   3      536.35      594.66     10.25 o
   0   3   3      111.68      123.74      2.71 o
   1   3   3      136.39      128.23      7.18 o
   2   3   3      609.83      582.17     10.10 o
   3   3   3      158.79      172.40      3.59 o
   4   3   3      184.12      184.72      3.87 o
   5   3   3      184.77      187.69      4.04 o
   6   3   3       99.87       91.89      2.53 o
   7   3   3      114.31      121.27      3.13 o
   8   3   3       41.19       44.13      3.70 o
   9   3   3        0.21       -2.47      2.88 o
  10   3   3        9.60        9.39      2.38 o
  11   3   3       40.80       42.23      3.49 o
  12   3   3       23.13       29.11      6.91 o
  13   3   3        0.41        0.50      3.08 o
  14   3   3        3.51        2.03      3.26 o
  15   3   3        0.08        1.99      6.21 o
 -14   4   3       10.14        3.83      3.13 o
 -13   4   3        1.65        8.80      3.52 o
 -12   4   3        2.73        4.45      2.33 o
 -11   4   3        8.91        2.98      2.28 o
 -10   4   3        9.26       15.89      5.70 o
  -9   4   3      120.63      113.66      5.55 o
  -8   4   3       84.91       90.89      4.87 o
  -7   4   3      459.82      472.60     17.01 o
  -6   4   3      362.37      364.32      7.60 o
  -5   4   3       26.14       27.81      1.55 o
  -4   4   3      547.54      573.76     11.61 o
  -3   4   3      444.56      461.32     11.33 o
  -2   4   3       24.17       24.20      1.32 o
  -1   4   3      208.37      256.08      7.07 o
   0   4   3      513.82      559.80      9.77 o
   1   4   3      397.82      429.92     12.25 o
   2   4   3      143.03      144.10      7.97 o
   3   4   3      152.38      174.51      5.49 o
   4   4   3        8.74       10.84      2.46 o
   5   4   3      144.05      150.90      4.26 o
   6   4   3       52.36       63.23      2.65 o
   7   4   3       66.11       60.95      4.94 o
   8   4   3      140.59      135.05      4.30 o
   9   4   3      111.97      110.52      5.16 o
  10   4   3       24.56       22.29      2.88 o
  11   4   3       33.60       33.28      3.42 o
  12   4   3       24.87       23.09      3.69 o
  13   4   3       23.23       26.10      7.15 o
  14   4   3        1.38        2.64     10.29 o
 -14   5   3        1.30        7.52      4.60 o
 -13   5   3        2.24       -1.81      3.80 o
 -12   5   3        7.18        0.05      3.44 o
 -11   5   3       17.01       16.96      3.04 o
 -10   5   3        7.86        6.05      2.17 o
  -9   5   3        4.74        2.62      3.45 o
  -8   5   3       17.90       12.07      4.70 o
  -7   5   3      135.93      125.23      4.80 o
  -6   5   3      348.29      323.90      9.33 o
  -5   5   3       30.90       28.06      3.59 o
  -4   5   3       43.46       45.07      1.85 o
  -3   5   3      214.32      234.88      6.35 o
  -2   5   3       81.25       79.98      2.17 o
  -1   5   3      206.87      182.51      6.47 o
   0   5   3      763.82      795.17     13.63 o
   1   5   3      172.31      185.09      3.85 o
   2   5   3      494.61      535.13     13.64 o
   3   5   3      348.06      354.00      9.66 o
   4   5   3      111.37      128.25      9.01 o
   5   5   3        1.06        2.34      2.49 o
   6   5   3        5.98        7.17      2.22 o
   7   5   3       88.97       96.69      3.54 o
   8   5   3      172.80      159.03      4.89 o
   9   5   3        1.09       -2.00      2.00 o
  10   5   3       13.86       12.28      2.80 o
  11   5   3        0.17        0.39      2.53 o
  12   5   3        2.02        6.72      3.13 o
  13   5   3        4.15       14.12      7.37 o
 -13   6   3        3.58       13.64      3.89 o
 -12   6   3       18.91       22.67      6.79 o
 -11   6   3        2.94        3.09      2.40 o
 -10   6   3        3.95        3.72      2.10 o
  -9   6   3        5.57        7.51      4.99 o
  -8   6   3       19.87       22.12      2.37 o
  -7   6   3        4.38        5.41      2.17 o
  -6   6   3      365.41      374.70     10.68 o
  -5   6   3      229.86      194.64      7.06 o
  -4   6   3      144.89      151.13      7.40 o
  -3   6   3       52.06       47.19      2.43 o
  -2   6   3       20.86       25.13      2.17 o
  -1   6   3       39.39       45.63      1.65 o
   0   6   3        0.30        1.21      1.04 o
   1   6   3      320.23      356.35      9.65 o
   2   6   3       97.96       87.27      2.98 o
   3   6   3       71.75       78.74      5.47 o
   4   6   3       47.40       47.51      2.85 o
   5   6   3        6.49        4.56      3.09 o
   6   6   3       16.09        9.86      2.05 o
   7   6   3       28.22       29.57      2.20 o
   8   6   3       42.07       33.84      2.90 o
   9   6   3        4.51        6.76      2.42 o
  10   6   3        0.79        5.04      4.37 o
  11   6   3        5.02        8.42      4.08 o
  12   6   3        2.92        0.85      3.10 o
  13   6   3        6.58       11.59      3.74 o
 -12   7   3        3.61       -3.75      4.58 o
 -11   7   3       28.11       34.00      7.93 o
 -10   7   3        4.13        4.89      2.39 o
  -9   7   3        4.06        1.90      4.34 o
  -8   7   3        3.38        4.38      3.30 o
  -7   7   3        4.88        5.97      4.02 o
  -6   7   3       16.46       21.16      5.74 o
  -5   7   3       41.48       37.22      2.56 o
  -4   7   3       50.93       56.82      3.17 o
  -3   7   3       18.23       16.08      1.50 o
  -2   7   3        9.99        8.59      1.67 o
  -1   7   3       20.87       18.65      1.92 o
   0   7   3      182.01      183.00      4.86 o
   1   7   3      319.82      318.20      7.49 o
   2   7   3       46.52       42.16      2.53 o
   3   7   3        4.03        4.28      1.67 o
   4   7   3       62.42       70.59      3.45 o
   5   7   3       22.11       21.56      2.39 o
   6   7   3       57.14       54.77      9.44 o
   7   7   3       21.43       16.45      2.03 o
   8   7   3        4.30        6.50      1.95 o
   9   7   3        2.40        0.95      2.35 o
  10   7   3        3.75        6.87      6.27 o
  11   7   3       13.45       24.11      7.04 o
  12   7   3        4.54        3.08      7.12 o
 -11   8   3        2.82        7.10      5.05 o
 -10   8   3       10.88       16.11      5.88 o
  -9   8   3        7.33       14.98      3.32 o
  -8   8   3        1.20        1.18      2.57 o
  -7   8   3       13.53       17.73      2.94 o
  -6   8   3       13.12       16.96      2.85 o
  -5   8   3       58.64       70.39      3.62 o
  -4   8   3        2.58        2.26      1.96 o
  -3   8   3       53.96       50.00      3.03 o
  -2   8   3       35.08       28.04      2.50 o
  -1   8   3       16.44       12.89      2.04 o
   0   8   3      166.19      165.71      5.99 o
   1   8   3       11.84       13.61      2.05 o
   2   8   3        1.52        0.71      1.36 o
   3   8   3        6.33        2.96      2.01 o
   4   8   3        3.30        5.07      1.82 o
   5   8   3       40.50       45.05      3.04 o
   6   8   3       11.56       21.55      7.99 o
   7   8   3       23.99       22.54      2.54 o
   8   8   3       10.26       15.25      2.34 o
   9   8   3        0.19        3.10      6.64 o
  10   8   3        1.45        7.16      5.03 o
  11   8   3        5.04       12.47      6.01 o
 -10   9   3        2.44        3.37      3.03 o
  -9   9   3        0.24       -0.33      3.17 o
  -8   9   3        0.94       -3.08      3.08 o
  -7   9   3        0.51       -0.13      2.48 o
  -6   9   3        9.16       10.06      2.46 o
  -5   9   3        3.43        0.73      5.34 o
  -4   9   3        5.09        5.02      2.21 o
  -3   9   3        9.39       11.25      2.23 o
  -2   9   3        5.54        2.48      1.92 o
  -1   9   3       12.43        9.35      1.99 o
   0   9   3       43.45       42.70      4.58 o
   1   9   3       76.35       66.27      3.60 o
   2   9   3       53.07       55.89      4.83 o
   3   9   3       17.05       14.67      2.50 o
   4   9   3        0.44        2.95      2.47 o
   5   9   3        5.33        8.19      3.03 o
   6   9   3       10.29        9.32      2.34 o
   7   9   3        4.83        8.01      3.95 o
   8   9   3        5.35        3.38      2.14 o
   9   9   3       26.61       37.85      6.53 o
  10   9   3       19.95       13.91      3.64 o
  -8  10   3       14.78       18.94      4.30 o
  -7  10   3        1.92        0.75      2.59 o
  -6  10   3        0.37       -2.99      2.99 o
  -5  10   3        0.72        1.19      2.44 o
  -4  10   3        3.09        4.02      4.78 o
  -3  10   3        1.62       -0.07      2.20 o
  -2  10   3        7.23        4.39      2.43 o
  -1  10   3       10.98       10.42      2.65 o
   0  10   3       14.96       16.01      3.27 o
   1  10   3        5.81        5.17      2.43 o
   2  10   3       14.17       15.00      2.64 o
   3  10   3        7.51        6.64      2.29 o
   4  10   3       13.03        9.41      2.68 o
   5  10   3       10.30       12.81      2.87 o
   6  10   3       13.95       14.89      6.09 o
   7  10   3       21.69       23.68      2.79 o
   8  10   3        5.49        5.19      2.58 o
   9  10   3        2.13       -2.28      5.10 o
  -5  11   3        1.48       -0.37      3.63 o
  -4  11   3        5.33       12.33      2.99 o
  -3  11   3        6.53        7.56      3.09 o
  -2  11   3       11.76       13.29      4.25 o
  -1  11   3       36.31       37.61      3.26 o
   0  11   3       36.00       32.20      3.85 o
   1  11   3       38.34       45.06      3.58 o
   2  11   3       23.04       19.20      3.21 o
   3  11   3        3.70        9.01      2.97 o
   4  11   3        7.98       16.80      2.97 o
   5  11   3        6.65        1.00      5.17 o
   6  11   3        0.28        5.84      4.22 o
  -1  12   3       13.25       10.08      4.36 o
   0  12   3       10.09       11.99      4.97 o
   1  12   3        9.26        8.97      4.83 o
   2  12   3        0.82       -3.71      3.71 o
   3  12   3        6.65       -1.14      3.79 o
 -15   0   4        0.43        1.20      5.35 o
 -14   0   4        0.74       -0.91      2.61 o
 -13   0   4        3.50        8.39      2.65 o
 -12   0   4       12.22       12.00      2.54 o
 -11   0   4       12.37       10.74      3.89 o
 -10   0   4        0.46        2.28      2.51 o
  -9   0   4        0.18        3.19      1.71 o
  -8   0   4        0.97        0.80      1.36 o
  -7   0   4       75.04       90.96      4.26 o
  -6   0   4        7.27        6.33      1.33 o
  -5   0   4       24.55       23.30      1.66 o
  -4   0   4      305.25      290.97      7.82 o
  -3   0   4     1254.71     1216.53     23.66 o
  -2   0   4       15.57       18.02      1.05 o
  -1   0   4      652.26      616.59     12.32 o
   0   0   4       63.02       49.41      2.17 o
   1   0   4      360.98      341.66      9.22 o
   2   0   4     1431.17     1344.65     26.04 o
   3   0   4      184.84      173.33      4.21 o
   4   0   4      396.09      413.60      8.81 o
   5   0   4       18.20       15.70      1.23 o
   6   0   4        6.20        8.44      1.35 o
   7   0   4       13.90       10.28      1.61 o
   8   0   4        5.45        2.21      3.76 o
   9   0   4       74.58       79.32      3.90 o
  10   0   4      665.93      681.35     17.89 o
  11   0   4       77.92       80.48      9.35 o
  12   0   4        0.04        1.63      3.57 o
  13   0   4        0.16        0.12      3.77 o
  14   0   4       13.42       14.89      4.65 o
 -15   1   4        4.38        0.77      2.56 o
 -14   1   4        1.44        2.27      2.07 o
 -13   1   4        0.56        1.39      1.75 o
 -12   1   4        3.61        0.60      1.87 o
 -11   1   4       18.59       19.81      2.10 o
 -10   1   4      113.45      117.99      3.31 o
  -9   1   4       36.73       42.98      1.90 o
  -8   1   4        3.97        3.00      1.05 o
  -7   1   4        3.60        3.06      1.23 o
  -6   1   4       52.73       55.25      1.84 o
  -5   1   4      181.16      164.11      3.55 o
  -4   1   4       23.94       28.02      1.07 o
  -3   1   4      128.99      128.98      2.55 o
  -2   1   4      793.02      730.92     11.18 o
  -1   1   4      238.55      229.83      4.43 o
   0   1   4      369.21      316.85      6.69 o
   1   1   4       86.57       74.93      1.89 o
   2   1   4      144.02      147.38      3.13 o
   3   1   4      226.23      233.92      4.59 o
   4   1   4     1942.69     1968.13     29.17 o
   5   1   4       20.23       24.42      1.11 o
   6   1   4       53.30       59.97      1.77 o
   7   1   4       94.09       94.35      3.33 o
   8   1   4      489.74      466.75      7.96 o
   9   1   4      223.20      214.05      5.00 o
  10   1   4       61.40       56.41      4.28 o
  11   1   4       41.25       42.92      2.30 o
  12   1   4       33.10       33.29      4.79 o
  13   1   4        1.25        3.10      3.54 o
  14   1   4        2.07        1.40      2.15 o
 -15   2   4        0.25        3.59      2.62 o
 -14   2   4        2.37        3.84      2.30 o
 -13   2   4       12.17        4.79      4.15 o
 -12   2   4        3.17        1.13      1.46 o
 -11   2   4       65.48       64.91      4.56 o
 -10   2   4      200.50      186.50      4.49 o
  -9   2   4      184.11      194.93      4.54 o
  -8   2   4       66.94       68.52      2.27 o
  -7   2   4       17.48       16.08      1.21 o
  -6   2   4        5.63        4.48      0.98 o
  -5   2   4        3.46        4.91      0.81 o
  -4   2   4      542.13      556.87      9.85 o
  -3   2   4      720.67      712.07     12.27 o
  -2   2   4      165.46      205.71      4.11 o
  -1   2   4      830.57      797.42     12.16 o
   0   2   4      450.38      418.90      6.71 o
   1   2   4      404.37      423.33      7.54 o
   2   2   4      175.93      201.23      4.03 o
   3   2   4      384.76      359.87      6.63 o
   4   2   4      397.51      436.14      7.92 o
   5   2   4      295.99      324.26      6.23 o
   6   2   4       88.88       82.61      2.37 o
   7   2   4        5.87        4.35      1.47 o
   8   2   4       83.04       80.11      2.53 o
   9   2   4       92.18       93.60      4.47 o
  10   2   4       55.45       55.05      3.72 o
  11   2   4       14.15       14.54      2.67 o
  12   2   4        0.99       -2.26      2.26 o
  13   2   4        3.68        9.07      3.16 o
  14   2   4        7.65        3.53      2.97 o
  15   2   4        9.32       21.23      6.19 o
 -15   3   4        6.54        5.18      5.65 o
 -14   3   4        1.38        0.65      3.28 o
 -13   3   4        2.70        7.93      2.64 o
 -12   3   4       12.55       12.80      2.62 o
 -11   3   4       14.77       18.36      2.73 o
 -10   3   4      149.71      139.37      9.08 o
  -9   3   4       77.80       87.32      3.14 o
  -8   3   4      451.74      469.79     10.25 o
  -7   3   4      167.01      173.99      7.49 o
  -6   3   4      222.65      219.91      4.60 o
  -5   3   4      555.26      550.11      9.88 o
  -4   3   4      542.26      553.06      9.86 o
  -3   3   4       18.01       20.39      1.44 o
  -2   3   4     1561.09     1619.46     26.80 o
  -1   3   4     1133.46     1146.46     17.27 o
   0   3   4      586.58      572.33      8.99 o
   1   3   4      505.69      576.16     10.05 o
   2   3   4       64.29       80.51      2.10 o
   3   3   4       80.16       78.60      2.11 o
   4   3   4      489.31      494.36      8.90 o
   5   3   4       19.33       25.27      1.90 o
   6   3   4        2.69        4.13      1.02 o
   7   3   4       54.74       51.00      2.38 o
   8   3   4       29.75       32.39      2.47 o
   9   3   4       46.73       46.62      7.16 o
  10   3   4       24.64       21.44      3.61 o
  11   3   4       15.27       17.87      3.11 o
  12   3   4        8.63       20.89     10.29 o
  13   3   4        0.89       -2.54      3.18 o
  14   3   4        2.74       -0.79      3.09 o
 -14   4   4        1.85        2.02      3.08 o
 -13   4   4        3.65        5.30      4.98 o
 -12   4   4        0.27        2.91      3.37 o
 -11   4   4       15.54       12.46      4.31 o
 -10   4   4       17.74       17.20      2.39 o
  -9   4   4        2.89        5.83      1.99 o
  -8   4   4      114.38      109.96      7.52 o
  -7   4   4      508.82      500.49     10.69 o
  -6   4   4      258.74      273.57      5.56 o
  -5   4   4      468.66      464.26      8.55 o
  -4   4   4      611.80      626.92     11.12 o
  -3   4   4      183.14      187.01      3.98 o
  -2   4   4      123.65      144.72      2.91 o
  -1   4   4      697.25      791.76     12.26 o
   0   4   4      726.55      767.68     11.91 o
   1   4   4      282.98      277.94      7.81 o
   2   4   4      369.11      427.66      7.77 o
   3   4   4      123.81      118.27      3.33 o
   4   4   4        8.86        6.43      1.21 o
   5   4   4      172.85      164.55      6.18 o
   6   4   4       84.70       88.68      3.13 o
   7   4   4        2.31        0.55      1.38 o
   8   4   4       49.23       48.98      2.48 o
   9   4   4       34.91       30.21      2.89 o
  10   4   4        2.08        3.72      2.47 o
  11   4   4        5.58       -0.94      2.48 o
  12   4   4        5.68       11.17      3.11 o
  13   4   4        1.09        0.12      4.91 o
  14   4   4        0.70        7.39      3.61 o
 -13   5   4       16.15       15.73      8.06 o
 -12   5   4        2.18        2.08      2.61 o
 -11   5   4        0.24       -3.16      3.16 o
 -10   5   4        0.06       -1.65      2.20 o
  -9   5   4       26.90       28.70      2.81 o
  -8   5   4       46.45       46.71      4.53 o
  -7   5   4      360.39      377.25     10.76 o
  -6   5   4        9.75       10.55      1.45 o
  -5   5   4      746.73      769.04     13.54 o
  -4   5   4      461.28      480.88     10.08 o
  -3   5   4      134.76      124.06      3.41 o
  -2   5   4      102.88      107.34      3.09 o
  -1   5   4      274.70      307.16      8.10 o
   0   5   4       56.08       58.36      1.89 o
   1   5   4       48.96       42.34      1.81 o
   2   5   4       74.40       94.79      3.96 o
   3   5   4       52.98       63.70      2.45 o
   4   5   4       61.36       64.11      2.56 o
   5   5   4       15.63       12.32      1.54 o
   6   5   4       18.01       18.94      2.09 o
   7   5   4       39.04       41.15      2.32 o
   8   5   4       14.80       10.86      1.70 o
   9   5   4       10.83       13.66      3.60 o
  10   5   4       14.16       21.16      4.87 o
  11   5   4        0.97       -2.09      2.33 o
  12   5   4        1.39        4.48      2.75 o
  13   5   4        2.95       -0.14      3.10 o
 -13   6   4        3.29        4.63      3.92 o
 -12   6   4       13.58       21.63      3.65 o
 -11   6   4        0.23        2.01      5.80 o
 -10   6   4        2.16        1.86      4.30 o
  -9   6   4       11.88       12.03      2.41 o
  -8   6   4       38.36       33.07      2.68 o
  -7   6   4       73.01       61.26      4.08 o
  -6   6   4      139.02      127.64      3.96 o
  -5   6   4       32.50       37.49      2.47 o
  -4   6   4      101.38       94.86      3.80 o
  -3   6   4       40.22       43.20      1.99 o
  -2   6   4      135.50      141.82      3.69 o
  -1   6   4      158.45      161.59      3.61 o
   0   6   4       15.82       12.44      1.97 o
   1   6   4      195.08      201.31      6.15 o
   2   6   4       65.55       63.81      2.50 o
   3   6   4       91.20       82.63      7.95 o
   4   6   4       32.67       44.12      5.20 o
   5   6   4       60.42       66.87      2.79 o
   6   6   4       29.31       32.84      2.16 o
   7   6   4       36.39       31.62      5.17 o
   8   6   4        2.50        5.82      1.83 o
   9   6   4       23.68       22.04      5.56 o
  10   6   4        2.47        8.15      5.57 o
  11   6   4        4.47       10.35      3.63 o
  12   6   4        2.40        7.27      4.33 o
  13   6   4       17.49       19.58      5.10 o
 -12   7   4        3.89        9.73      3.19 o
 -11   7   4        6.64        6.43      4.06 o
 -10   7   4        1.42        2.16      2.55 o
  -9   7   4        0.42       -0.47      3.07 o
  -8   7   4       12.76       13.94      2.33 o
  -7   7   4       37.61       42.08      2.87 o
  -6   7   4       36.14       41.43      2.92 o
  -5   7   4        7.88        8.86      1.97 o
  -4   7   4       45.41       42.53      2.13 o
  -3   7   4        2.63       -0.84      1.20 o
  -2   7   4        5.77        8.13      1.86 o
  -1   7   4      150.85      149.46      7.40 o
   0   7   4       71.32       69.49      3.10 o
   1   7   4        3.70        4.30      1.36 o
   2   7   4       16.17       13.82      1.55 o
   3   7   4       86.64       86.24      4.56 o
   4   7   4      123.85      122.03      6.00 o
   5   7   4       26.20       25.35      3.22 o
   6   7   4        7.55       11.68      1.87 o
   7   7   4      126.38      125.88      4.30 o
   8   7   4       19.94       20.97      2.29 o
   9   7   4        0.14        4.09      2.52 o
  10   7   4        0.37        4.98      4.87 o
  11   7   4        6.92        7.69      3.13 o
  12   7   4       23.43       18.84      4.94 o
 -11   8   4        0.60        3.46      3.32 o
 -10   8   4        0.06       -2.84      2.84 o
  -9   8   4       13.97       16.58      2.85 o
  -8   8   4        3.59        3.24      2.43 o
  -7   8   4        1.53        5.88      3.17 o
  -6   8   4        8.63        4.58      2.03 o
  -5   8   4       13.80       13.42      2.27 o
  -4   8   4       30.57       28.25      3.58 o
  -3   8   4        1.79        6.90      5.83 o
  -2   8   4       48.60       38.76      2.85 o
  -1   8   4       75.18       71.70      3.57 o
   0   8   4       90.87      100.16      6.08 o
   1   8   4       23.87       24.12      3.31 o
   2   8   4       23.91       20.48      2.21 o
   3   8   4       20.82       22.34      1.89 o
   4   8   4        5.31        2.23      1.59 o
   5   8   4      128.98      130.05      7.31 o
   6   8   4       69.75       73.20      3.19 o
   7   8   4       63.24       67.72      4.03 o
   8   8   4       38.93       49.05      2.93 o
   9   8   4       17.72       19.38      5.60 o
  10   8   4       16.30       26.62      8.15 o
  11   8   4        7.23       11.04      8.65 o
 -10   9   4        0.57        6.77      6.93 o
  -9   9   4        0.96        2.87      3.00 o
  -8   9   4       20.38       23.88      3.76 o
  -7   9   4       21.38       23.55      4.11 o
  -6   9   4        2.72        4.02      2.26 o
  -5   9   4       22.38       23.81      2.78 o
  -4   9   4        3.57        5.22      2.49 o
  -3   9   4       27.07       30.70      2.70 o
  -2   9   4        8.92       16.27      4.18 o
  -1   9   4       10.18        9.32      2.29 o
   0   9   4       19.95       20.79      4.50 o
   1   9   4        4.15        3.32      2.85 o
   2   9   4       34.66       39.12      2.97 o
   3   9   4       16.09       14.52      3.24 o
   4   9   4        5.30        4.46      3.26 o
   5   9   4        8.08       15.36      2.51 o
   6   9   4       31.32       32.30      2.55 o
   7   9   4       16.92       16.02      2.50 o
   8   9   4       13.55       17.24      3.76 o
   9   9   4       36.40       45.96      3.84 o
  10   9   4        3.42        2.59      6.25 o
  -7  10   4       22.36       17.97      4.47 o
  -6  10   4       24.28       18.01      4.34 o
  -5  10   4       19.49       18.15      3.88 o
  -4  10   4        3.34        4.34      3.76 o
  -3  10   4        2.56       -1.86      2.20 o
  -2  10   4        7.04        0.75      2.11 o
  -1  10   4        3.52        5.86      2.42 o
   0  10   4       37.37       42.21      3.21 o
   1  10   4       38.85       32.75      3.14 o
   2  10   4        4.98        4.93      2.63 o
   3  10   4       23.42       23.74      2.72 o
   4  10   4        8.57       10.58      2.83 o
   5  10   4        4.14        5.62      2.94 o
   6  10   4        4.48        2.39      2.23 o
   7  10   4       15.49       19.69      3.11 o
   8  10   4        8.22        8.84      2.75 o
   9  10   4        7.68       21.73      5.46 o
  -5  11   4        3.86        1.05      3.75 o
  -4  11   4        2.01       10.25      4.21 o
  -3  11   4       37.71       36.98      5.03 o
  -2  11   4       11.01        4.26      4.08 o
  -1  11   4       12.11       10.80      3.94 o
   0  11   4        0.06       -3.37      3.37 o
   1  11   4        7.23        6.63      2.90 o
   2  11   4       14.84       14.54      4.80 o
   3  11   4        2.03       -0.52      2.62 o
   4  11   4        4.53        4.28      2.98 o
   5  11   4       10.86       13.63      2.87 o
   6  11   4        4.74        6.48      4.26 o
 -15   0   5        1.87        2.58      6.40 o
 -14   0   5        0.56       -1.01      2.59 o
 -13   0   5        0.44        6.74      2.68 o
 -12   0   5        6.87        6.87      2.34 o
 -11   0   5      130.83      138.72      9.80 o
 -10   0   5       67.82       70.37      3.48 o
  -9   0   5        0.02       -1.47      1.63 o
  -8   0   5       24.13       28.11      2.19 o
  -7   0   5       95.49       96.14      5.18 o
  -6   0   5        5.07        4.47      1.36 o
  -5   0   5       25.95       25.65      1.74 o
  -4   0   5        0.00        2.38      1.12 o
  -3   0   5      415.69      413.98      8.72 o
  -2   0   5      102.04       86.35      2.47 o
  -1   0   5      572.70      492.97     10.10 o
   0   0   5     2237.77     2102.83     48.93 o
   1   0   5       13.81       19.20      1.70 o
   2   0   5       71.09       77.28      2.98 o
   3   0   5     2397.55     2469.49     47.23 o
   4   0   5      382.74      417.63      8.97 o
   5   0   5      118.38      131.29      3.62 o
   6   0   5      178.62      170.48      4.48 o
   7   0   5      158.67      161.98      4.42 o
   8   0   5     1301.15     1253.27     25.06 o
   9   0   5      755.13      751.20     26.02 o
  10   0   5      130.99      123.18      5.01 o
  11   0   5        8.63        6.72      2.72 o
  12   0   5        0.33        1.88      2.32 o
  13   0   5        0.00        5.87      3.44 o
  14   0   5        0.15        2.15      3.46 o
 -15   1   5        1.71       -2.20      2.41 o
 -14   1   5        0.95        5.60      2.72 o
 -13   1   5        2.43        2.04      1.85 o
 -12   1   5        2.10        1.13      2.72 o
 -11   1   5        0.41       -0.05      1.35 o
 -10   1   5      104.54      106.23      3.15 o
  -9   1   5       31.22       26.30      1.58 o
  -8   1   5        7.94       11.54      1.29 o
  -7   1   5       69.09       66.03      2.12 o
  -6   1   5       51.30       59.07      1.68 o
  -5   1   5      558.91      593.32      9.45 o
  -4   1   5      394.18      409.02      6.71 o
  -3   1   5      209.83      253.04      4.40 o
  -2   1   5      389.39      388.46      7.07 o
  -1   1   5      245.86      264.56      5.06 o
   0   1   5       81.09       56.88      1.67 o
   1   1   5     1041.61     1131.24     18.89 o
   2   1   5     1229.21     1220.92     20.38 o
   3   1   5      671.61      650.28     11.32 o
   4   1   5      283.09      294.94      5.71 o
   5   1   5       19.37       22.37      1.09 o
   6   1   5       48.08       43.48      1.53 o
   7   1   5       37.69       37.82      1.50 o
   8   1   5      132.44      142.96      3.24 o
   9   1   5      231.58      242.63      5.74 o
  10   1   5       96.13       88.66      2.92 o
  11   1   5        9.93        7.70      1.51 o
  12   1   5        6.58        3.69      1.96 o
  13   1   5        4.87        7.11      2.02 o
  14   1   5        9.63        6.30      2.66 o
 -15   2   5        0.83        2.85      3.53 o
 -14   2   5        7.20       11.08      2.52 o
 -13   2   5        3.60        2.09      2.23 o
 -12   2   5        1.01       -0.72      1.49 o
 -11   2   5       22.47       20.38      1.81 o
 -10   2   5       14.98       15.68      1.57 o
  -9   2   5       85.87       87.97      5.07 o
  -8   2   5       55.39       46.40      1.85 o
  -7   2   5       41.01       39.36      1.83 o
  -6   2   5       72.04       75.74      2.07 o
  -5   2   5        9.87       10.23      1.00 o
  -4   2   5       65.86       58.35      2.13 o
  -3   2   5     1063.10     1155.95     19.44 o
  -2   2   5     1231.64     1234.12     20.65 o
  -1   2   5       54.24       45.00      1.51 o
   0   2   5       15.41       16.47      0.84 o
   1   2   5      592.14      612.00     10.62 o
   2   2   5      738.67      802.50     13.73 o
   3   2   5       84.82       91.97      2.66 o
   4   2   5        0.38        2.07      0.87 o
   5   2   5       59.86       62.72      1.97 o
   6   2   5       22.33       22.44      1.33 o
   7   2   5      118.62      113.47      5.98 o
   8   2   5      190.72      188.12      4.33 o
   9   2   5        8.43        5.48      5.12 o
  10   2   5       28.14       24.24      2.59 o
  11   2   5       12.40       13.48      3.15 o
  12   2   5        1.99        3.36      3.11 o
  13   2   5        2.20        2.59      2.61 o
  14   2   5        7.07        7.32      3.24 o
  15   2   5        4.36        9.63      5.49 o
 -14   3   5        0.58        4.12      3.44 o
 -13   3   5        8.85        8.36      2.94 o
 -12   3   5       17.96       29.77      4.53 o
 -11   3   5        5.81        5.90      2.40 o
 -10   3   5        0.40        0.43      1.53 o
  -9   3   5      136.87      132.94      5.35 o
  -8   3   5      232.36      234.03      6.46 o
  -7   3   5      101.14      100.71      3.23 o
  -6   3   5       18.75       23.66      1.34 o
  -5   3   5      185.24      199.88      4.27 o
  -4   3   5      340.30      336.72      6.46 o
  -3   3   5       46.78       45.90      1.61 o
  -2   3   5     1573.42     1609.43     24.00 o
  -1   3   5      119.63      129.48      2.63 o
   0   3   5       16.05       10.30      0.79 o
   1   3   5      500.00      500.58      8.92 o
   2   3   5      144.37      150.45      3.30 o
   3   3   5      394.22      411.86      7.58 o
   4   3   5      187.70      204.23      4.28 o
   5   3   5      158.41      152.95      3.50 o
   6   3   5      125.01      118.61      3.00 o
   7   3   5       11.08       13.95      1.55 o
   8   3   5       57.10       53.79      2.48 o
   9   3   5        4.55        3.38      2.09 o
  10   3   5       24.26       24.35      2.83 o
  11   3   5       17.26       15.77      2.63 o
  12   3   5       12.72       13.88      4.61 o
  13   3   5        3.36        3.55      4.36 o
  14   3   5        7.39        1.12      5.70 o
 -14   4   5       11.12        7.80      3.36 o
 -13   4   5        3.71        5.99      6.50 o
 -12   4   5       15.03       11.98      2.67 o
 -11   4   5        2.73        3.98      2.76 o
 -10   4   5       10.27       19.64      4.25 o
  -9   4   5       33.46       33.70      3.17 o
  -8   4   5      173.29      172.25      5.64 o
  -7   4   5      473.80      506.02     15.79 o
  -6   4   5      109.10      100.40      3.21 o
  -5   4   5      490.54      490.88      9.06 o
  -4   4   5      144.43      157.40      3.59 o
  -3   4   5       73.82       63.85      2.22 o
  -2   4   5       13.45       12.25      0.90 o
  -1   4   5      148.98      140.71      2.88 o
   0   4   5       42.59       41.71      1.37 o
   1   4   5       15.23       18.30      0.99 o
   2   4   5       11.48       12.17      0.99 o
   3   4   5        8.59       10.20      1.08 o
   4   4   5       26.69       21.42      1.95 o
   5   4   5       62.83       62.51      2.80 o
   6   4   5       83.61       80.13      4.37 o
   7   4   5       63.56       66.11      2.73 o
   8   4   5       17.36       15.85      1.74 o
   9   4   5       24.85       19.77      5.66 o
  10   4   5        2.29        1.81      2.18 o
  11   4   5        1.92        3.51      2.30 o
  12   4   5        2.70        5.42      2.74 o
  13   4   5       15.96       25.64      6.45 o
  14   4   5        1.27        2.81      4.32 o
 -13   5   5        0.36        2.36      2.85 o
 -12   5   5        8.31        6.94      3.47 o
 -11   5   5        9.96        3.11      2.29 o
 -10   5   5        6.63        5.50      2.45 o
  -9   5   5        6.87        5.88      2.55 o
  -8   5   5      191.09      177.72      6.24 o
  -7   5   5        1.67        1.40      1.77 o
  -6   5   5      531.14      519.23     11.42 o
  -5   5   5       34.05       36.80      1.62 o
  -4   5   5      112.74       97.59      2.96 o
  -3   5   5       73.19       64.65      1.81 o
  -2   5   5       69.20       58.43      3.04 o
  -1   5   5      136.79      156.97      3.20 o
   0   5   5      537.45      559.49      9.05 o
   1   5   5      131.60      145.78      4.55 o
   2   5   5       75.74       70.49      2.58 o
   3   5   5      219.55      220.78      5.60 o
   4   5   5        7.06        7.29      1.46 o
   5   5   5        0.81        1.08      1.98 o
   6   5   5      102.77       93.92      3.34 o
   7   5   5      116.14      123.28      5.79 o
   8   5   5       62.83       66.11      2.92 o
   9   5   5        6.84        0.35      1.89 o
  10   5   5        8.41       12.49      3.60 o
  11   5   5        5.95       12.26      5.79 o
  12   5   5       14.70        8.54      4.64 o
  13   5   5        2.22       10.17      3.43 o
 -13   6   5        2.83       11.78      5.07 o
 -12   6   5        7.71        8.85      2.92 o
 -11   6   5        2.94        2.43      2.42 o
 -10   6   5        0.96        6.77      2.56 o
  -9   6   5        0.86       -0.23      1.94 o
  -8   6   5        9.18        6.43      2.15 o
  -7   6   5       22.34       13.57      3.31 o
  -6   6   5       54.06       45.39      2.25 o
  -5   6   5       32.00       31.74      1.93 o
  -4   6   5       19.44       15.90      1.56 o
  -3   6   5        2.05        3.30      1.31 o
  -2   6   5      169.92      174.29      3.90 o
  -1   6   5      314.20      331.98      6.32 o
   0   6   5      240.58      243.17      5.29 o
   1   6   5       52.06       53.15      2.28 o
   2   6   5      179.28      177.22      4.83 o
   3   6   5       74.48       74.13      2.81 o
   4   6   5       92.35       97.39      3.35 o
   5   6   5       29.75       31.91      2.11 o
   6   6   5       47.49       48.57      2.49 o
   7   6   5       98.98      102.19      3.93 o
   8   6   5        3.39        3.16      1.74 o
   9   6   5       26.83       17.23      6.41 o
  10   6   5        1.90       -0.92      2.25 o
  11   6   5        7.86        5.84      3.04 o
  12   6   5        7.50       13.74      3.27 o
 -12   7   5        6.08        4.06      4.75 o
 -11   7   5        6.73       11.07      7.31 o
 -10   7   5        6.06       -0.22      2.24 o
  -9   7   5        4.78        6.71      2.58 o
  -8   7   5        6.11        3.83      2.28 o
  -7   7   5        9.70        5.78      2.17 o
  -6   7   5       12.94       10.21      3.51 o
  -5   7   5        8.00        4.43      1.85 o
  -4   7   5       21.99       19.33      1.49 o
  -3   7   5       17.42       14.26      1.41 o
  -2   7   5       37.54       40.10      5.77 o
  -1   7   5       78.66       74.95      3.22 o
   0   7   5       57.45       55.56      2.78 o
   1   7   5      130.05      139.62      3.74 o
   2   7   5        3.32        6.23      1.50 o
   3   7   5      145.43      146.85      5.55 o
   4   7   5       43.18       46.15      2.41 o
   5   7   5      244.83      263.77      8.43 o
   6   7   5      291.04      301.70      7.71 o
   7   7   5       32.58       37.25      3.58 o
   8   7   5        8.25        5.33      5.84 o
   9   7   5        2.80        7.91      3.80 o
  10   7   5        6.25        7.01      3.00 o
  11   7   5        1.52       -0.61      3.00 o
  12   7   5        5.52       -0.46      4.18 o
 -11   8   5        3.01       12.70      3.22 o
 -10   8   5        8.76       11.42      2.91 o
  -9   8   5        0.18        0.03      3.46 o
  -8   8   5        0.05        1.33      2.16 o
  -7   8   5        5.18        2.75      2.17 o
  -6   8   5       40.05       40.45      5.72 o
  -5   8   5       18.31       17.59      2.42 o
  -4   8   5       46.64       53.62      7.85 o
  -3   8   5       30.18       30.99      7.36 o
  -2   8   5        1.71        3.26      2.01 o
  -1   8   5       15.56       17.35      4.92 o
   0   8   5       88.63       86.47      5.45 o
   1   8   5       80.92       79.44      3.87 o
   2   8   5       15.63       18.56      3.39 o
   3   8   5        7.75        7.24      1.45 o
   4   8   5       29.75       26.57      2.41 o
   5   8   5       22.75       26.63      2.22 o
   6   8   5        3.90        3.93      2.39 o
   7   8   5        9.64       11.87      2.02 o
   8   8   5       19.94       19.39      4.19 o
   9   8   5        9.44       10.76      2.82 o
  10   8   5        4.98        8.78      4.27 o
  11   8   5       15.84       18.72      5.26 o
 -10   9   5        5.38       16.20      7.64 o
  -9   9   5       16.65       18.55      3.80 o
  -8   9   5        7.60       13.14      3.97 o
  -7   9   5       18.21       23.39      4.22 o
  -6   9   5       14.85       20.24      3.97 o
  -5   9   5        1.37        5.68      4.04 o
  -4   9   5        1.26        0.80      2.25 o
  -3   9   5        0.32       -0.90      2.79 o
  -2   9   5       14.68       16.45      3.50 o
  -1   9   5        9.98        5.69      3.30 o
   0   9   5       22.49       20.08      2.62 o
   1   9   5        2.79        1.92      2.81 o
   2   9   5       36.95       37.66      2.53 o
   3   9   5        4.59        4.24      1.83 o
   4   9   5       11.71       11.48      1.78 o
   5   9   5       35.15       34.86      2.23 o
   6   9   5        4.32        2.13      2.04 o
   7   9   5        0.35        2.72      2.16 o
   8   9   5        7.21        3.56      2.53 o
   9   9   5       10.45        8.30      3.52 o
  10   9   5        7.49       13.82      4.46 o
  -7  10   5        0.79        0.57      3.65 o
  -6  10   5        6.09        1.41      3.46 o
  -5  10   5        1.22        0.66      3.24 o
  -4  10   5       10.53        7.94      5.98 o
  -3  10   5       15.79       19.06      6.23 o
  -2  10   5       10.95       12.00      3.75 o
  -1  10   5        1.20       -2.86      2.86 o
   0  10   5        4.75        6.77      3.47 o
   1  10   5        4.01        2.93      3.40 o
   2  10   5        7.43        7.21      4.78 o
   3  10   5        4.94        2.49      2.49 o
   4  10   5        1.74        3.01      2.24 o
   5  10   5       11.21       12.06      2.48 o
   6  10   5       15.39       17.06      2.87 o
   7  10   5        9.85       16.71      2.48 o
   8  10   5        0.77        4.87      3.49 o
  -4  11   5        2.11       10.00      3.27 o
  -3  11   5        0.81        0.94      5.23 o
  -2  11   5        1.50       -2.07      2.66 o
  -1  11   5        5.98        2.77      2.88 o
   0  11   5        2.64        8.05      3.04 o
   1  11   5        5.81       10.64      3.33 o
   2  11   5        1.50        5.96      3.04 o
   3  11   5        0.78        0.53      2.63 o
   4  11   5        3.89        7.04      3.35 o
 -15   0   6        0.16       -4.49      4.60 o
 -14   0   6        0.36       -0.89      4.17 o
 -13   0   6        4.55       -1.80      3.55 o
 -12   0   6       22.69       23.54      4.48 o
 -11   0   6       39.84       35.80      2.87 o
 -10   0   6        7.21        7.93      2.08 o
  -9   0   6       69.35       88.00      4.88 o
  -8   0   6       27.79       31.83      2.33 o
  -7   0   6        1.21        1.67      1.41 o
  -6   0   6       13.25       13.65      1.60 o
  -5   0   6      246.77      230.16      6.65 o
  -4   0   6        0.65        0.57      1.06 o
  -3   0   6      307.94      285.47      9.59 o
  -2   0   6       57.43       60.86      2.02 o
  -1   0   6      926.63      949.01     18.74 o
   0   0   6       45.79       52.66      1.83 o
   1   0   6     3007.44     3089.70     71.49 o
   2   0   6     2212.00     2226.58     51.94 o
   3   0   6       37.24       39.41      1.72 o
   4   0   6        6.43        9.44      1.12 o
   5   0   6      287.62      318.34      7.30 o
   6   0   6       10.28       10.84      1.26 o
   7   0   6        4.54        4.35      1.19 o
   8   0   6        9.90       10.63      1.60 o
   9   0   6        0.78       -1.09      1.63 o
  10   0   6        1.46        2.06      2.03 o
  11   0   6        2.93        2.95      2.12 o
  12   0   6        1.82        7.46      6.65 o
  13   0   6       14.30       16.03      4.01 o
  14   0   6        0.52        1.05      3.63 o
 -15   1   6        1.90        8.49      5.55 o
 -14   1   6        0.46        4.18      2.67 o
 -13   1   6       19.10       25.71      2.77 o
 -12   1   6       14.31       17.65      3.46 o
 -11   1   6       41.60       45.26      2.18 o
 -10   1   6      174.56      196.17      4.71 o
  -9   1   6        6.16        6.67      1.30 o
  -8   1   6        7.82       10.14      1.26 o
  -7   1   6       89.33       79.70      2.51 o
  -6   1   6       27.67       25.59      1.24 o
  -5   1   6      377.47      412.84      6.89 o
  -4   1   6      526.14      532.61      8.55 o
  -3   1   6      186.74      199.25      3.66 o
  -2   1   6       21.65       21.97      1.17 o
  -1   1   6       92.11       93.17      2.64 o
   0   1   6     1066.71     1043.54     17.87 o
   1   1   6      730.28      754.85     12.97 o
   2   1   6      126.57      115.30      2.48 o
   3   1   6      102.94      103.69      2.34 o
   4   1   6      456.70      490.95      8.94 o
   5   1   6       99.48       98.53      2.62 o
   6   1   6       35.26       34.91      1.70 o
   7   1   6      558.87      539.58      8.99 o
   8   1   6      325.58      316.62      6.10 o
   9   1   6       43.14       45.97      2.02 o
  10   1   6        2.57        3.32      1.76 o
  11   1   6        7.29        8.78      1.76 o
  12   1   6       14.05       16.11      2.13 o
  13   1   6        3.71        2.43      2.79 o
  14   1   6        5.62        0.26      2.76 o
 -15   2   6        1.06        6.27      5.74 o
 -14   2   6        1.67        9.17      3.38 o
 -13   2   6       11.83       12.37      2.63 o
 -12   2   6        0.45        1.86      2.68 o
 -11   2   6       27.96       25.85      1.91 o
 -10   2   6      188.28      193.29      4.65 o
  -9   2   6      206.60      210.43      4.86 o
  -8   2   6       14.30       13.42      1.33 o
  -7   2   6       85.14       82.42      2.57 o
  -6   2   6      135.32      141.24      3.00 o
  -5   2   6      307.23      310.41      6.08 o
  -4   2   6       46.64       43.71      1.60 o
  -3   2   6      141.14      154.21      3.45 o
  -2   2   6      244.87      237.27      4.18 o
  -1   2   6      573.26      561.10      9.95 o
   0   2   6      531.69      505.00      8.05 o
   1   2   6      160.53      173.34      3.65 o
   2   2   6      214.32      234.99      4.69 o
   3   2   6      312.60      310.26      5.97 o
   4   2   6      145.74      144.03      3.33 o
   5   2   6       15.46       13.99      1.36 o
   6   2   6      335.36      322.94      6.39 o
   7   2   6      288.72      273.48      5.70 o
   8   2   6      168.65      173.37      4.13 o
   9   2   6      145.21      161.30     12.33 o
  10   2   6        4.82        0.48      2.16 o
  11   2   6       33.75       33.22      6.31 o
  12   2   6        0.79       -1.79      2.50 o
  13   2   6       16.81       26.22      4.04 o
  14   2   6        3.12        4.32      7.10 o
 -14   3   6        0.65        5.16      3.45 o
 -13   3   6        1.46        4.63      2.80 o
 -12   3   6       16.80       19.85      7.14 o
 -11   3   6       27.08       29.19      2.78 o
 -10   3   6       58.05       56.58      2.69 o
  -9   3   6      153.63      153.03      4.69 o
  -8   3   6       21.08       21.53      1.73 o
  -7   3   6        7.28        4.76      1.38 o
  -6   3   6       14.37       16.56      1.76 o
  -5   3   6        7.94        7.34      1.44 o
  -4   3   6       31.43       22.97      1.38 o
  -3   3   6      138.67      118.53      2.90 o
  -2   3   6      221.57      225.79      4.09 o
  -1   3   6      146.90      153.40      3.01 o
   0   3   6       88.45       86.74      2.03 o
   1   3   6      397.64      408.91      7.50 o
   2   3   6       74.31       67.06      2.25 o
   3   3   6       23.02       20.36      1.17 o
   4   3   6       11.50       10.74      1.07 o
   5   3   6       78.24       83.87      2.39 o
   6   3   6      292.23      286.86      5.83 o
   7   3   6       57.05       52.99      5.06 o
   8   3   6       19.17       25.97      1.89 o
   9   3   6       15.95       14.91      2.34 o
  10   3   6        4.81       10.13      4.28 o
  11   3   6        6.95        4.41      3.14 o
  12   3   6        7.61       12.66      3.54 o
  13   3   6       29.44       33.84      3.94 o
  14   3   6       11.33       14.42      4.17 o
 -14   4   6       14.76        7.95      4.96 o
 -13   4   6        2.03        2.63      2.72 o
 -12   4   6        5.89        3.10      2.52 o
 -11   4   6        1.15       -0.37      2.93 o
 -10   4   6       20.41       23.75      4.25 o
  -9   4   6       26.46       26.83      5.24 o
  -8   4   6       17.70       16.84      1.70 o
  -7   4   6      101.67       97.40      3.23 o
  -6   4   6      117.01      123.13      3.17 o
  -5   4   6       59.24       60.83      2.18 o
  -4   4   6      167.56      158.25      4.93 o
  -3   4   6      134.80      139.73      2.91 o
  -2   4   6      213.78      190.57      3.66 o
  -1   4   6      325.17      344.02      5.90 o
   0   4   6       79.12       74.04      1.90 o
   1   4   6       24.62       24.53      1.37 o
   2   4   6       19.15       19.59      1.16 o
   3   4   6        7.42        7.61      0.99 o
   4   4   6        0.54        1.91      1.49 o
   5   4   6       20.37       18.75      1.56 o
   6   4   6      115.39      109.86      3.56 o
   7   4   6       13.58       14.92      1.60 o
   8   4   6       61.73       63.96      2.76 o
   9   4   6        2.50        6.18      2.88 o
  10   4   6       30.51       31.88      5.51 o
  11   4   6        0.56        1.24      2.41 o
  12   4   6        5.63        7.80      6.46 o
  13   4   6       10.76       16.98      3.52 o
 -13   5   6       10.54       11.39      3.14 o
 -12   5   6        2.22        0.04      2.57 o
 -11   5   6        3.45       -2.21      2.21 o
 -10   5   6        4.78        2.96      2.32 o
  -9   5   6        6.54        8.60      2.09 o
  -8   5   6       46.62       50.42      4.50 o
  -7   5   6       19.64       24.93      3.33 o
  -6   5   6      227.69      228.44      4.99 o
  -5   5   6       28.28       29.67      1.55 o
  -4   5   6       67.21       64.87      2.42 o
  -3   5   6        8.09        9.14      1.26 o
  -2   5   6       11.12       10.59      0.97 o
  -1   5   6       72.69       81.56      2.08 o
   0   5   6       37.89       33.96      1.35 o
   1   5   6      207.77      201.93      3.89 o
   2   5   6       10.49       10.74      2.08 o
   3   5   6      214.27      194.29      5.14 o
   4   5   6       38.43       36.51      1.99 o
   5   5   6       69.19       66.01      2.67 o
   6   5   6       45.45       47.10      2.37 o
   7   5   6        9.62        9.17      1.77 o
   8   5   6        9.99        9.41      1.82 o
   9   5   6       19.40       19.37      2.60 o
  10   5   6       17.61       21.77      5.01 o
  11   5   6        3.11       13.75      2.87 o
  12   5   6        1.69       -2.65      2.65 o
  13   5   6        3.11        9.34      4.58 o
 -12   6   6        4.41        1.45      3.27 o
 -11   6   6        6.12        2.86      2.71 o
 -10   6   6       44.16       39.22      3.30 o
  -9   6   6       25.05       22.16      4.83 o
  -8   6   6       50.03       39.86      2.95 o
  -7   6   6      152.43      146.24      7.52 o
  -6   6   6       30.93       38.34      7.40 o
  -5   6   6      133.86      123.23      3.89 o
  -4   6   6       47.18       37.70      2.01 o
  -3   6   6       75.51       65.27      2.46 o
  -2   6   6       26.53       30.49      2.05 o
  -1   6   6      296.58      289.91      5.28 o
   0   6   6       50.80       53.33      2.15 o
   1   6   6       23.17       28.58      1.58 o
   2   6   6      129.78      127.56      3.38 o
   3   6   6       88.51       81.69      4.03 o
   4   6   6      261.60      282.45      7.06 o
   5   6   6       27.27       26.55      1.94 o
   6   6   6       60.61       66.80      2.88 o
   7   6   6        5.80        8.24      1.81 o
   8   6   6        0.38        1.92      1.73 o
   9   6   6       32.17       39.67      3.23 o
  10   6   6       12.33       21.42      3.58 o
  11   6   6        5.26        2.51      2.80 o
  12   6   6        3.13        5.30      3.08 o
 -12   7   6        0.16       11.78      4.82 o
 -11   7   6        0.76        1.50      5.51 o
 -10   7   6       11.47       12.79      6.26 o
  -9   7   6       43.28       47.73      3.46 o
  -8   7   6       23.96       23.14      3.53 o
  -7   7   6       57.21       55.55     12.43 o
  -6   7   6       30.93       22.96      3.19 o
  -5   7   6        4.14        9.63      2.06 o
  -4   7   6        4.02        3.98      1.59 o
  -3   7   6       31.65       35.72      2.78 o
  -2   7   6      210.90      218.82      7.46 o
  -1   7   6       24.94       22.69      2.83 o
   0   7   6       42.96       42.63      2.27 o
   1   7   6       56.45       59.93      3.85 o
   2   7   6       18.23       24.31      2.24 o
   3   7   6       62.90       64.65      2.48 o
   4   7   6       37.72       41.43      2.32 o
   5   7   6       95.68       90.14      6.46 o
   6   7   6       43.45       46.90      3.06 o
   7   7   6       21.77       23.72      6.08 o
   8   7   6       34.61       30.19      3.39 o
   9   7   6        3.70        1.81      2.49 o
  10   7   6        4.49        7.33      3.09 o
  11   7   6        0.03        1.42      5.16 o
  12   7   6       15.62        9.67      5.03 o
 -11   8   6        1.33        9.54      4.96 o
 -10   8   6        7.72        9.58      6.39 o
  -9   8   6       18.87       15.52      2.80 o
  -8   8   6       32.62       32.48      3.18 o
  -7   8   6       24.34       22.30      2.97 o
  -6   8   6        7.48        3.28      3.08 o
  -5   8   6        2.14        1.66      2.83 o
  -4   8   6        2.22        5.51      2.27 o
  -3   8   6       10.64        6.45      2.10 o
  -2   8   6       15.20       13.85      2.31 o
  -1   8   6       60.86       60.91      3.53 o
   0   8   6       30.95       28.97      2.71 o
   1   8   6       16.25       17.17      1.90 o
   2   8   6       28.28       27.95      2.18 o
   3   8   6       18.39       17.90      1.72 o
   4   8   6       40.31       40.55      2.14 o
   5   8   6       89.20       78.35      3.51 o
   6   8   6       23.86       29.38      2.33 o
   7   8   6       21.65       24.19      4.90 o
   8   8   6        9.67        3.64      2.69 o
   9   8   6        0.10       -1.91      3.31 o
  10   8   6        3.26       -2.64      2.64 o
  11   8   6       19.50        5.25      4.75 o
 -10   9   6        6.63        6.83      4.41 o
  -9   9   6        1.04       -3.71      3.71 o
  -8   9   6        8.74        7.21      3.74 o
  -7   9   6        9.61       12.89      3.95 o
  -6   9   6        2.16        4.03      3.50 o
  -5   9   6       13.47        6.75      2.85 o
  -4   9   6        6.71        9.39      2.46 o
  -3   9   6       30.59       33.56      6.35 o
  -2   9   6       13.84        8.21      3.27 o
  -1   9   6        3.05        4.60      2.41 o
   0   9   6        6.92        7.67      2.56 o
   1   9   6        5.00        2.37      2.26 o
   2   9   6       16.37       18.72      7.23 o
   3   9   6       21.31       19.60      2.88 o
   4   9   6       36.97       40.84      4.05 o
   5   9   6       12.26        7.74      2.25 o
   6   9   6       22.60       24.93      2.79 o
   7   9   6        0.50        2.21      4.09 o
   8   9   6        3.85        5.52      6.46 o
   9   9   6        0.35       -1.88      4.02 o
  -7  10   6        1.02        0.28      3.28 o
  -6  10   6        8.21       12.54      4.35 o
  -5  10   6        4.43        5.88      5.47 o
  -4  10   6       15.34       14.92      2.86 o
  -3  10   6        2.79        7.86      2.80 o
  -2  10   6        3.43        4.85      4.96 o
  -1  10   6        4.59        6.04      2.69 o
   0  10   6        3.51        3.26      7.71 o
   1  10   6        1.35        0.39      2.50 o
   2  10   6        2.96        3.17      2.74 o
   3  10   6       11.34        8.87      3.04 o
   4  10   6        4.80        2.32      2.81 o
   5  10   6        5.86       16.13      5.24 o
   6  10   6        0.76        1.05      4.17 o
   7  10   6        2.61        3.92      3.20 o
   8  10   6       13.64       15.21      5.55 o
  -4  11   6        1.26       -4.50      5.10 o
  -3  11   6        8.33        5.66      7.76 o
  -2  11   6        3.50        2.58     10.44 o
  -1  11   6        6.26        7.73      7.73 o
   0  11   6        4.27        7.39      3.22 o
   1  11   6        2.58        0.35      3.05 o
   2  11   6        4.45        2.53      3.03 o
   3  11   6        1.43        4.57      3.33 o
 -14   0   7       22.92       30.90      5.45 o
 -13   0   7        0.00       -2.04      3.87 o
 -12   0   7        5.72        5.40      3.57 o
 -11   0   7       15.39       13.41      3.44 o
 -10   0   7       40.54       35.13      8.47 o
  -9   0   7        0.83       -0.94      2.18 o
  -8   0   7       91.03      110.48      4.33 o
  -7   0   7       69.66       70.24      3.17 o
  -6   0   7       82.84       99.88      4.08 o
  -5   0   7      345.83      452.32     21.55 o
  -4   0   7      748.44      803.86     19.59 o
  -3   0   7       11.48       16.96      1.23 o
  -2   0   7      115.00      135.70      3.53 o
  -1   0   7       86.04       73.38      2.27 o
   0   0   7        8.45        6.75      2.18 o
   1   0   7      302.84      323.25      8.93 o
   2   0   7      200.91      204.87      6.24 o
   3   0   7        6.40        9.60      1.48 o
   4   0   7       42.01       37.45      1.77 o
   5   0   7       98.04      101.04      3.15 o
   6   0   7       74.90       80.52      3.08 o
   7   0   7        0.81        1.64      1.88 o
   8   0   7       52.87       47.18      2.20 o
   9   0   7        0.55       -0.15      1.67 o
  10   0   7        8.66        7.76      2.10 o
  12   0   7       20.21       19.50      2.68 o
  13   0   7        4.29       13.02      4.26 o
  14   0   7       16.17       16.34      4.16 o
 -14   1   7        2.07        1.48      3.13 o
 -13   1   7        3.05       -2.81      2.81 o
 -12   1   7       50.45       48.11      3.57 o
 -11   1   7       65.66       70.48      4.44 o
 -10   1   7       34.57       32.71      2.37 o
  -9   1   7        5.73        2.78      1.76 o
  -8   1   7       65.02       70.05      4.16 o
  -7   1   7        7.96        5.88      1.14 o
  -6   1   7      164.64      161.32      3.68 o
  -5   1   7       29.75       34.60      1.67 o
  -4   1   7       82.49       80.97      1.97 o
  -3   1   7       34.92       31.24      1.58 o
  -2   1   7       68.79       83.16      2.24 o
  -1   1   7      123.09      122.64      3.24 o
   0   1   7      298.61      313.97      6.02 o
   1   1   7      555.90      604.14     12.35 o
   2   1   7      138.90      123.79      2.67 o
   3   1   7       27.15       20.08      1.26 o
   4   1   7       66.75       68.68      2.46 o
   5   1   7       78.13       70.59      2.95 o
   6   1   7      154.94      142.16      3.48 o
   7   1   7      300.97      312.62      6.38 o
   8   1   7       31.81       33.57      1.71 o
   9   1   7       67.05       62.65      2.71 o
  10   1   7       12.44       10.37      2.87 o
  11   1   7        1.66        1.56      2.16 o
  12   1   7        8.74        9.40      2.51 o
  13   1   7        7.06        2.61      4.98 o
  14   1   7        3.78        1.96      3.55 o
 -14   2   7        6.78        1.20      4.58 o
 -13   2   7        8.14        3.48      3.49 o
 -12   2   7       19.71       17.51      2.18 o
 -11   2   7       44.20       50.07      4.12 o
 -10   2   7       40.49       34.85      3.21 o
  -9   2   7       15.60       11.18      1.67 o
  -8   2   7       24.47       31.77      2.00 o
  -7   2   7       34.12       31.25      1.86 o
  -6   2   7       10.36       12.82      1.19 o
  -5   2   7       47.45       58.54      1.95 o
  -4   2   7      280.98      334.76      6.51 o
  -3   2   7       33.11       30.06      3.05 o
  -2   2   7       87.17       83.53      3.41 o
  -1   2   7      398.59      409.64      7.61 o
   0   2   7      444.38      478.57      8.73 o
   1   2   7      235.01      252.03      4.98 o
   2   2   7      241.93      259.65      5.67 o
   3   2   7       90.05       84.68      2.33 o
   4   2   7        9.45       11.14      1.09 o
   5   2   7       69.55       65.16      3.03 o
   6   2   7      936.44      920.67     16.07 o
   7   2   7      199.22      198.20      4.51 o
   8   2   7       11.54        8.67      1.31 o
   9   2   7        9.40        8.60      3.30 o
  10   2   7       15.08       13.73      2.35 o
  11   2   7       10.43       16.55      5.25 o
  12   2   7        3.26        4.40      4.47 o
  13   2   7        3.44        3.45      2.62 o
  14   2   7        1.12        2.60      4.17 o
 -13   3   7        0.28        2.70      2.69 o
 -12   3   7        8.97        9.41      2.97 o
 -11   3   7        2.16        3.21      1.95 o
 -10   3   7       57.76       54.70      2.69 o
  -9   3   7       36.80       34.97      3.98 o
  -8   3   7      105.30       99.93      3.59 o
  -7   3   7       40.37       46.89      5.37 o
  -6   3   7      209.46      205.22      4.77 o
  -5   3   7       10.33       13.08      1.19 o
  -4   3   7       41.76       44.67      2.65 o
  -3   3   7       27.13       24.58      1.53 o
  -2   3   7      124.94      118.77      2.94 o
  -1   3   7      251.41      259.74      6.52 o
   0   3   7        3.53        3.30      1.15 o
   1   3   7      126.23      129.76      3.37 o
   2   3   7       39.61       40.18      1.52 o
   3   3   7       13.41       13.34      1.38 o
   4   3   7       27.25       28.05      1.39 o
   5   3   7      340.71      344.47      6.77 o
   6   3   7      369.45      384.15      8.92 o
   7   3   7       49.26       45.84      2.71 o
   8   3   7       65.46       53.75      2.51 o
   9   3   7       83.37       79.78      3.96 o
  10   3   7        4.85        4.79      2.23 o
  11   3   7        4.84        6.09      3.06 o
  12   3   7       12.01       16.46      2.92 o
  13   3   7        1.54        1.93      4.85 o
 -14   4   7        1.62        6.64      5.06 o
 -13   4   7        2.38        0.82      4.06 o
 -12   4   7        6.57        5.04      2.56 o
 -11   4   7        0.95        5.96      2.51 o
 -10   4   7        0.51        0.51      2.17 o
  -9   4   7       31.92       37.27      2.24 o
  -8   4   7        3.63        5.05      1.70 o
  -7   4   7        5.91        5.15      2.44 o
  -6   4   7        9.37        5.44      1.32 o
  -5   4   7        8.42        8.01      1.99 o
  -4   4   7       47.68       44.60      1.76 o
  -3   4   7      116.53      110.02      2.98 o
  -2   4   7      127.15      120.67      3.04 o
  -1   4   7       44.70       60.11      1.98 o
   0   4   7       89.31       86.57      2.46 o
   1   4   7      229.68      247.47      4.55 o
   2   4   7      207.56      210.03      4.45 o
   3   4   7      299.41      298.03      5.91 o
   4   4   7       75.93       78.27      2.81 o
   5   4   7      152.61      139.34      4.12 o
   6   4   7       90.87       80.53      5.05 o
   7   4   7       14.64       14.31      1.63 o
   8   4   7       41.03       38.07      3.41 o
   9   4   7       36.56       34.37      2.79 o
  10   4   7        5.91        8.03      2.42 o
  11   4   7       33.11       35.17      4.02 o
  12   4   7       10.39        7.17      3.00 o
  13   4   7        4.41        7.00      3.42 o
 -13   5   7        3.88        1.57      4.37 o
 -12   5   7        6.99        1.98      2.94 o
 -11   5   7        9.80       11.93      2.95 o
 -10   5   7        5.51        7.22      2.45 o
  -9   5   7       12.94       16.10      3.55 o
  -8   5   7       86.37       87.17      4.09 o
  -7   5   7        1.00        1.24      2.38 o
  -6   5   7       70.44       65.90      3.47 o
  -5   5   7        9.75       10.16      1.31 o
  -4   5   7      116.72      124.08      3.20 o
  -3   5   7       54.92       63.07      2.12 o
  -2   5   7       64.36       63.91      3.59 o
  -1   5   7       52.67       50.11      1.87 o
   0   5   7       23.61       24.24      1.47 o
   1   5   7      167.01      167.09      4.66 o
   2   5   7      294.82      322.43      9.40 o
   3   5   7      301.93      313.34      7.46 o
   4   5   7       97.91      105.50      3.47 o
   5   5   7        4.59        3.88      1.38 o
   6   5   7       88.35       87.02      3.39 o
   7   5   7        7.18        6.18      2.25 o
   8   5   7       26.96       30.82      2.18 o
   9   5   7        0.58        0.21      2.07 o
  10   5   7       28.60       30.44      6.97 o
  11   5   7       16.54       27.22      3.16 o
  12   5   7       12.05       10.28      3.23 o
  13   5   7        0.51        6.25      4.75 o
 -12   6   7        1.03        6.58      4.01 o
 -11   6   7        3.59        8.78      2.86 o
 -10   6   7        8.50       11.11      6.47 o
  -9   6   7       59.27       50.62      3.37 o
  -8   6   7       33.20       31.26      2.81 o
  -7   6   7       83.34       67.70      3.54 o
  -6   6   7       33.14       34.49      2.62 o
  -5   6   7       12.01       11.20      1.65 o
  -4   6   7        8.97        6.50      2.04 o
  -3   6   7       33.48       25.91      2.24 o
  -2   6   7       21.23       21.95      1.42 o
  -1   6   7       63.03       51.69      2.34 o
   0   6   7      134.05      157.09      4.60 o
   1   6   7      120.71      117.97      3.82 o
   2   6   7      258.65      269.76      6.86 o
   3   6   7      162.15      162.66      5.86 o
   4   6   7      349.56      371.82      8.81 o
   5   6   7      119.78      124.74      4.60 o
   6   6   7       52.03       51.76      3.88 o
   7   6   7       21.88       21.52      3.63 o
   8   6   7        2.69        1.56      2.05 o
   9   6   7        5.70        2.60      4.26 o
  10   6   7        0.93        9.44      4.12 o
  11   6   7        4.98        8.35      2.93 o
  12   6   7        0.31        2.42      4.06 o
 -11   7   7        5.30        8.60      3.13 o
 -10   7   7        8.54       10.36      2.87 o
  -9   7   7        1.84        3.47      2.64 o
  -8   7   7       39.90       40.90     10.27 o
  -7   7   7       14.44       15.79      2.52 o
  -6   7   7       10.75        6.27      2.66 o
  -5   7   7        9.72        8.68      1.89 o
  -4   7   7       29.96       26.21      1.99 o
  -3   7   7        1.39        2.55      2.15 o
  -2   7   7      101.42       98.28      3.43 o
  -1   7   7      245.63      224.54      5.95 o
   0   7   7       32.07       36.32      2.14 o
   1   7   7        0.19       -1.18      1.39 o
   2   7   7       26.22       23.92      3.32 o
   3   7   7       51.15       60.62      3.20 o
   4   7   7       51.99       56.62      3.36 o
   5   7   7       35.32       35.73      3.88 o
   6   7   7       15.20       19.44      2.86 o
   7   7   7        8.46        5.85      2.43 o
   8   7   7        0.54       -3.18      3.18 o
   9   7   7        1.62        2.50      2.52 o
  10   7   7        0.28        0.72      6.29 o
 -10   8   7       14.87        3.77      5.36 o
  -9   8   7       15.79       19.64      3.35 o
  -8   8   7       31.28       27.73      3.05 o
  -7   8   7        2.51        4.41      4.23 o
  -6   8   7        5.04       -0.91      2.84 o
  -5   8   7        3.36        5.07      2.79 o
  -4   8   7        0.44        0.47      2.13 o
  -3   8   7       52.08       52.58      4.95 o
  -2   8   7       22.89       18.46      6.17 o
  -1   8   7        4.96        4.03      2.08 o
   0   8   7        5.66        2.87      2.23 o
   1   8   7        3.29        5.57      2.98 o
   2   8   7        2.74        1.99      3.20 o
   3   8   7        5.32        8.15      1.83 o
   4   8   7       34.92       34.39      3.88 o
   5   8   7       23.54       30.80      5.76 o
   6   8   7        9.42        2.50      3.87 o
   7   8   7        1.83        4.94      2.89 o
   8   8   7        0.79        4.10      3.69 o
   9   8   7        4.70        8.39      4.39 o
  -8   9   7        9.24        0.18      4.20 o
  -7   9   7       15.85       22.68      5.21 o
  -6   9   7       15.13       21.50      4.44 o
  -5   9   7       20.91       22.95      3.10 o
  -4   9   7        2.82        6.77      4.58 o
  -3   9   7        7.68        7.80      5.46 o
  -2   9   7        1.71        1.73      2.23 o
  -1   9   7        4.68        5.26      2.43 o
   0   9   7        9.44       12.75      2.74 o
   1   9   7        1.84        3.60      2.31 o
   2   9   7        3.02        2.99      5.05 o
   3   9   7       16.11       18.52      3.05 o
   4   9   7       18.63       10.20      5.22 o
   5   9   7        4.45        6.57      2.28 o
   6   9   7        1.40        2.54      2.17 o
   7   9   7        1.56        3.86      3.02 o
   8   9   7        2.05       -0.25      4.01 o
  -6  10   7        4.61       -0.61      3.84 o
  -4  10   7        4.83        3.35      2.87 o
  -3  10   7       19.01       27.01      3.39 o
  -2  10   7        6.76       11.70      2.99 o
  -1  10   7       13.80       17.80      4.44 o
   0  10   7        1.81        3.00      2.84 o
   1  10   7        6.56        0.54      2.77 o
   2  10   7        8.94        9.98      2.83 o
   3  10   7        8.07        7.07      3.19 o
   4  10   7        0.26        4.67      3.21 o
   5  10   7        0.15        6.17      4.13 o
   6  10   7        0.11        0.46      4.21 o
   7  10   7        0.95        3.89      4.31 o
  -4  11   7        4.54        0.60      5.06 o
  -3  11   7        3.37       -4.56      4.56 o
  -2  11   7        0.07        2.67      2.85 o
  -1  11   7        3.22        1.00      6.03 o
   0  11   7       12.87       14.83      4.02 o
   1  11   7        0.66       -1.68      3.03 o
 -14   0   8        8.67       17.96      6.02 o
 -13   0   8        0.08        7.16      3.78 o
 -12   0   8      134.15      145.42      8.14 o
 -11   0   8        7.82       13.89      3.80 o
 -10   0   8       15.14       10.39      3.32 o
  -9   0   8       18.46       18.44      3.12 o
  -8   0   8        2.08        1.79      2.75 o
  -7   0   8       35.87       31.74      3.45 o
  -6   0   8      347.93      341.73     13.44 o
  -5   0   8       25.88       28.58      3.07 o
  -4   0   8        0.22        1.93      1.96 o
  -3   0   8        3.65        4.24      1.39 o
  -2   0   8       52.29       57.24      2.74 o
  -1   0   8       34.69       35.81      1.55 o
   0   0   8       27.95       30.78      1.78 o
   1   0   8        0.06        2.40      1.28 o
   2   0   8        1.48        0.63      1.18 o
   3   0   8      127.55      117.65      4.36 o
   4   0   8        8.40        7.21      1.61 o
   5   0   8      112.60      120.12      4.50 o
   6   0   8       89.90       96.97      3.19 o
   7   0   8       25.32       25.17      1.78 o
   8   0   8       77.69       78.53      2.99 o
   9   0   8        3.84        4.87      2.10 o
  10   0   8       13.84        8.79      2.18 o
  11   0   8        4.54        3.56      2.88 o
  12   0   8       15.60       20.75      4.17 o
  13   0   8        0.21        3.61      4.01 o
 -14   1   8        0.06        2.52      7.64 o
 -13   1   8       43.64       36.67      4.37 o
 -12   1   8       54.09       59.24      3.65 o
 -11   1   8       16.77       13.58      2.52 o
 -10   1   8       11.33        6.83      4.28 o
  -9   1   8       35.97       37.66      2.75 o
  -8   1   8       16.87       18.77      3.45 o
  -7   1   8       32.00       31.81      2.02 o
  -6   1   8       13.65       12.24      2.08 o
  -5   1   8      202.97      203.86      4.44 o
  -4   1   8        8.19       10.61      1.33 o
  -3   1   8       15.36       12.86      1.20 o
  -2   1   8      101.78      108.02      2.73 o
  -1   1   8       70.31       75.99      2.19 o
   0   1   8      491.07      514.42      9.34 o
   1   1   8      173.46      209.67      5.23 o
   2   1   8      114.10      128.85      4.38 o
   3   1   8       67.46       67.64      2.08 o
   4   1   8        9.70        8.31      1.07 o
   5   1   8       31.99       35.40      1.59 o
   6   1   8       84.60       75.88      2.40 o
   7   1   8       50.43       41.61      2.59 o
   8   1   8        1.19        3.03      1.22 o
   9   1   8       32.63       35.91      2.17 o
  10   1   8        2.58        5.42      2.35 o
  11   1   8       15.58       19.15      2.61 o
  12   1   8        3.10        0.33      3.70 o
  13   1   8        5.10        2.21      2.63 o
  14   1   8       18.36       18.76      4.78 o
 -13   2   8        7.24       11.60      4.25 o
 -12   2   8       10.48        6.22      2.57 o
 -11   2   8       55.05       55.94      4.44 o
 -10   2   8       11.02       10.16      3.05 o
  -9   2   8        9.60        7.32      2.15 o
  -8   2   8       22.95       27.91      2.48 o
  -7   2   8      140.32      143.47      4.17 o
  -6   2   8       20.07       13.28      1.29 o
  -5   2   8       74.81       70.57      2.21 o
  -4   2   8       55.28       64.49      2.07 o
  -3   2   8      149.78      151.42      3.52 o
  -2   2   8      197.09      208.13      4.44 o
  -1   2   8      457.57      474.99      8.76 o
   0   2   8      500.82      518.26      9.46 o
   1   2   8       10.93        7.89      1.19 o
   2   2   8       35.45       40.48      1.92 o
   3   2   8       10.50       13.00      1.52 o
   4   2   8        6.32        5.50      1.58 o
   5   2   8       66.19       57.60      3.17 o
   6   2   8      283.05      294.45      6.08 o
   7   2   8       34.52       36.23      2.05 o
   8   2   8       34.00       29.12      1.98 o
   9   2   8        5.07       11.03      2.24 o
  10   2   8        3.63        4.79      2.11 o
  11   2   8        8.60        8.44      2.45 o
  12   2   8       10.69        7.75      2.77 o
  13   2   8       11.05        4.28      3.11 o
  14   2   8        0.18       -4.51      4.60 o
 -13   3   8       10.05       13.84      5.18 o
 -12   3   8        7.16       15.16      4.28 o
 -11   3   8        1.37        2.64      4.31 o
 -10   3   8        0.13        1.98      1.74 o
  -9   3   8       12.44       14.05      1.88 o
  -8   3   8        1.96        1.32      2.54 o
  -7   3   8       49.38       49.70      4.66 o
  -6   3   8       11.93       12.85      1.29 o
  -5   3   8       22.97       28.39      2.77 o
  -4   3   8       22.55       26.42      1.71 o
  -3   3   8      165.19      179.49      4.04 o
  -2   3   8       33.01       24.43      1.38 o
  -1   3   8       27.41       34.92      2.17 o
   0   3   8       36.64       37.61      1.59 o
   1   3   8      456.51      426.39      8.09 o
   2   3   8      227.87      226.81      5.57 o
   3   3   8       25.85       23.43      1.98 o
   4   3   8       61.71       61.25      2.02 o
   5   3   8      515.44      509.30      9.94 o
   6   3   8      180.61      187.42      7.30 o
   7   3   8       20.88       16.72      1.80 o
   8   3   8       33.26       26.34      5.69 o
   9   3   8       25.60       24.12      2.63 o
  10   3   8       11.18       10.50      2.57 o
  11   3   8        6.89        9.76      2.50 o
  12   3   8       17.47       21.32      6.64 o
  13   3   8        2.58       -0.77      2.83 o
 -13   4   8        3.28       -1.19      3.89 o
 -12   4   8        8.33       16.28      5.39 o
 -11   4   8        6.66        4.38      2.57 o
 -10   4   8        2.13        1.29      5.39 o
  -9   4   8       13.15       15.15      1.95 o
  -8   4   8       25.36       26.61      2.10 o
  -7   4   8       20.69       13.97      2.64 o
  -6   4   8       35.63       31.16      2.14 o
  -5   4   8       23.83       25.43      1.50 o
  -4   4   8      148.36      147.42      4.28 o
  -3   4   8       76.97       72.34      2.29 o
  -2   4   8      129.94      134.68      3.34 o
  -1   4   8        8.57        8.19      1.16 o
   0   4   8       41.14       32.53      1.53 o
   1   4   8      321.36      297.34      6.03 o
   2   4   8      611.94      600.58     12.54 o
   3   4   8       73.13       69.38      3.87 o
   4   4   8      569.37      568.47     15.21 o
   5   4   8      221.45      223.99     11.24 o
   6   4   8        3.67        2.45      1.92 o
   7   4   8       99.66       94.96      3.41 o
   8   4   8        4.13        3.78      1.69 o
   9   4   8       14.90       17.86      3.76 o
  10   4   8        6.13        2.85      2.47 o
  11   4   8       42.49       53.20      4.37 o
  12   4   8        2.77        8.52      3.59 o
  13   4   8        1.46       -0.03      4.03 o
 -12   5   8        2.51        0.89      2.77 o
 -11   5   8       15.75       27.19      3.23 o
 -10   5   8       32.85       34.03      3.25 o
  -9   5   8        6.05       11.04      2.41 o
  -8   5   8        5.29        8.93      2.31 o
  -7   5   8        6.49        6.10      1.72 o
  -6   5   8        4.23        4.57      1.58 o
  -5   5   8       18.48       17.23      1.47 o
  -4   5   8      120.66      102.03      2.86 o
  -3   5   8      275.24      263.73      5.57 o
  -2   5   8       81.39       87.75      3.29 o
  -1   5   8        7.61        8.90      1.20 o
   0   5   8       23.64       27.50      1.50 o
   1   5   8      140.58      143.90      4.33 o
   2   5   8       34.54       32.65      2.58 o
   3   5   8      302.52      299.61      9.07 o
   4   5   8       96.34       93.14      4.11 o
   5   5   8       85.19       77.10      3.79 o
   6   5   8       18.44       17.28      2.58 o
   7   5   8       40.96       47.64      3.88 o
   8   5   8       25.15       27.10      2.22 o
   9   5   8        7.62        4.99      2.25 o
  10   5   8       24.37       28.50      3.28 o
  11   5   8        4.16        6.96      3.02 o
  12   5   8        2.45        2.10      3.21 o
 -12   6   8        3.87        9.29      5.10 o
 -11   6   8        1.31        1.77      2.70 o
 -10   6   8       19.01       12.80      2.92 o
  -9   6   8        0.20        4.13      5.12 o
  -8   6   8       14.32        5.99      2.29 o
  -7   6   8        3.85        1.30      1.94 o
  -6   6   8       20.87       17.01      4.94 o
  -5   6   8       91.35       88.60      3.23 o
  -4   6   8       50.24       47.22      1.97 o
  -3   6   8       68.39       52.14      2.04 o
  -2   6   8       25.89       22.11      1.51 o
  -1   6   8       52.27       55.81      2.65 o
   0   6   8        0.67        3.28      1.80 o
   1   6   8       71.33       79.37      5.55 o
   2   6   8      107.58      121.98      3.97 o
   3   6   8       33.01       31.91      3.37 o
   4   6   8       85.40       93.88     10.83 o
   5   6   8       13.55        9.51      4.39 o
   6   6   8       11.21       12.21      2.98 o
   7   6   8        8.11        7.91      5.15 o
   8   6   8        2.76       -0.32      2.15 o
   9   6   8        5.85        4.96      3.75 o
  10   6   8       11.76       14.45      4.78 o
  11   6   8        5.15       -3.65      3.93 o
 -11   7   8        0.73        0.95      3.75 o
 -10   7   8        6.89       10.89      3.80 o
  -9   7   8       43.80       41.15      3.46 o
  -8   7   8       22.54       14.88      3.33 o
  -7   7   8        7.84       12.12      2.78 o
  -6   7   8        1.25        0.20      3.30 o
  -5   7   8        4.34        3.13      1.63 o
  -4   7   8        8.23        6.20      2.20 o
  -3   7   8       49.07       43.95      6.45 o
  -2   7   8        0.66        1.77      1.51 o
  -1   7   8       12.74       11.56      2.45 o
   0   7   8       31.27       28.34      2.67 o
   1   7   8        8.34       10.11      2.20 o
   2   7   8        5.21        6.96      1.68 o
   3   7   8        8.14        6.38      1.71 o
   4   7   8       14.84       17.39      1.99 o
   5   7   8        8.14        1.11      2.08 o
   6   7   8        0.64        4.43      2.20 o
   7   7   8        2.50        3.02      2.30 o
   8   7   8        1.27        7.48      2.97 o
   9   7   8        0.05        6.20      3.95 o
  10   7   8        0.66       -3.33      3.89 o
 -10   8   8        8.08        7.44      4.32 o
  -9   8   8        1.62        1.28      4.20 o
  -8   8   8        5.23        3.64      5.18 o
  -7   8   8        5.11        9.35      4.18 o
  -6   8   8        1.18        2.33      3.32 o
  -5   8   8        7.35        7.00      2.32 o
  -4   8   8       11.49        5.74      3.81 o
  -3   8   8       16.04       19.13      2.66 o
  -2   8   8       13.58       13.73      6.54 o
  -1   8   8       12.96       11.75      2.53 o
   0   8   8        6.36        6.08      2.87 o
   1   8   8        8.43        6.27      2.05 o
   2   8   8       12.19       14.11      2.09 o
   3   8   8        1.65       -0.44      1.89 o
   4   8   8        1.17        1.52      1.87 o
   5   8   8        0.32        0.12      2.12 o
   6   8   8        7.53        7.43      2.65 o
   7   8   8        4.34        6.92      2.70 o
   8   8   8        1.67        6.79      2.92 o
   9   8   8        2.52        8.94      4.23 o
  -8   9   8       10.09        6.05      4.78 o
  -7   9   8        2.93        4.49      3.98 o
  -6   9   8        3.01        1.33      3.74 o
  -5   9   8        7.05        4.67      5.41 o
  -4   9   8        2.53        1.64      3.54 o
  -3   9   8        4.98        7.09      2.51 o
  -2   9   8        5.54        4.69      2.51 o
  -1   9   8        4.94        5.45      4.97 o
   0   9   8        6.40       10.24      2.60 o
   1   9   8        0.51        2.61      2.68 o
   2   9   8        0.42        4.77      3.93 o
   3   9   8       11.55       12.27      2.30 o
   4   9   8       13.07        8.31      2.89 o
   5   9   8        5.51        7.83      2.31 o
   6   9   8        2.73        5.27      2.93 o
   7   9   8        3.82        2.44      3.38 o
   8   9   8        1.59        1.93      3.58 o
  -5  10   8        6.74        3.85      3.66 o
  -4  10   8        8.49        1.87      4.75 o
  -3  10   8       10.78       10.61      3.33 o
  -2  10   8        3.71        6.44      3.05 o
  -1  10   8        4.43        4.87      2.75 o
   0  10   8        1.38        1.88      2.77 o
   1  10   8        1.62       -2.51      2.51 o
   2  10   8        4.44        3.83      5.60 o
   3  10   8        5.39        4.84      2.91 o
   4  10   8        0.07        8.09      9.42 o
   5  10   8        2.81        0.95      5.63 o
 -13   0   9       77.03       92.47      6.74 o
 -12   0   9        2.57       -0.81      3.31 o
 -11   0   9        2.53       -3.11      3.11 o
 -10   0   9       26.05       29.69      4.22 o
  -9   0   9       39.29       38.38      3.98 o
  -8   0   9       34.98       39.87      3.94 o
  -7   0   9       10.15        9.93      2.92 o
  -6   0   9       51.33       55.68      4.18 o
  -5   0   9       66.40       68.56      4.51 o
  -4   0   9        0.84       -0.03      1.93 o
  -3   0   9       14.65       14.42      5.16 o
  -2   0   9        7.74        6.79      3.49 o
  -1   0   9      219.94      201.88      9.54 o
   0   0   9        0.42       -0.16      1.42 o
   1   0   9        3.17        2.30      1.46 o
   2   0   9       59.57       52.18      2.80 o
   3   0   9        0.62        2.61      2.31 o
   4   0   9        6.95        1.31      1.86 o
   5   0   9        0.05        2.38      2.30 o
   6   0   9        9.96       10.61      1.96 o
   7   0   9        8.74       15.11      2.09 o
   8   0   9       14.68       16.07      2.34 o
   9   0   9        0.04       -1.33      2.90 o
  10   0   9        0.41       -3.16      3.16 o
  11   0   9       22.85       24.62      4.13 o
 -14   1   9        9.36        4.30      4.89 o
 -13   1   9       11.11       15.17      3.22 o
 -12   1   9       58.03       53.62      3.81 o
 -11   1   9        5.56        8.92      3.14 o
 -10   1   9       20.17       29.38      3.68 o
  -9   1   9       26.88       28.92      2.67 o
  -8   1   9       21.55       21.54      4.09 o
  -7   1   9       66.68       71.24      4.15 o
  -6   1   9       12.29       14.25      1.58 o
  -5   1   9       33.96       28.89      1.83 o
  -4   1   9       23.62       21.46      1.59 o
  -3   1   9        5.18        3.38      1.17 o
  -2   1   9       29.78       30.76      3.85 o
  -1   1   9       19.81       18.28      1.87 o
   0   1   9       91.14       89.52      3.02 o
   1   1   9        6.37        4.00      1.81 o
   2   1   9       40.98       42.65      2.03 o
   3   1   9       18.81       16.23      1.83 o
   4   1   9        0.43       -0.57      1.16 o
   5   1   9       46.62       50.69      1.94 o
   6   1   9       35.39       23.19      1.48 o
   7   1   9       21.29       20.52      2.08 o
   8   1   9        1.67       -0.30      1.22 o
   9   1   9        0.14       -1.76      1.76 o
  10   1   9        3.97       11.49      4.95 o
  11   1   9        8.13        2.84      2.19 o
  12   1   9       12.49       15.96      2.92 o
  13   1   9        0.36       -0.51      2.89 o
 -13   2   9        8.48       14.41      3.38 o
 -12   2   9        1.47        1.84      3.71 o
 -11   2   9       11.16        7.41      5.03 o
 -10   2   9       10.03       14.63      3.25 o
  -9   2   9        8.61        7.23      2.19 o
  -8   2   9        4.58        6.80      2.24 o
  -7   2   9       47.69       45.93      3.29 o
  -6   2   9       65.17       59.72      2.47 o
  -5   2   9       63.33       66.84      2.59 o
  -4   2   9        9.48        9.69      1.37 o
  -3   2   9      131.97      123.90      3.13 o
  -2   2   9      156.52      150.75      3.57 o
  -1   2   9       90.03       94.04      2.60 o
   0   2   9      263.46      234.80      4.97 o
   1   2   9       90.95       83.34      2.43 o
   2   2   9       35.26       32.96      1.99 o
   3   2   9        5.44        4.08      1.28 o
   4   2   9       49.99       51.37      2.35 o
   5   2   9        0.40       -0.65      1.25 o
   6   2   9       51.51       44.39      4.51 o
   7   2   9       68.43       65.83      4.23 o
   8   2   9       17.69       11.73      1.76 o
   9   2   9        0.01       -1.53      1.90 o
  10   2   9       26.95       21.80      2.74 o
  11   2   9        7.55        7.07      2.83 o
  12   2   9        8.32       11.77      3.29 o
  13   2   9        0.56        1.48      3.34 o
 -12   3   9        5.76       13.89      4.28 o
 -11   3   9        6.43        9.38      4.11 o
 -10   3   9        0.07       -2.15      2.15 o
  -9   3   9       29.25       24.10      4.73 o
  -8   3   9       88.12       76.71      6.45 o
  -7   3   9       55.36       58.97      3.15 o
  -6   3   9       47.34       37.77      1.79 o
  -5   3   9       16.40       11.72      1.33 o
  -4   3   9       44.20       48.39      1.88 o
  -3   3   9      131.69      128.80      3.27 o
  -2   3   9      615.96      632.57     11.44 o
  -1   3   9      396.23      387.52      7.51 o
   0   3   9      333.10      331.52      6.60 o
   1   3   9      408.93      403.34      7.78 o
   2   3   9       90.61       90.91      4.51 o
   3   3   9       14.49       13.91      1.49 o
   4   3   9       59.19       49.25      3.51 o
   5   3   9      197.43      201.57      5.28 o
   6   3   9       39.45       36.87      2.65 o
   7   3   9       99.50       88.89      5.81 o
   8   3   9       46.51       39.99      4.21 o
   9   3   9        9.60        8.99      3.33 o
  10   3   9        7.59        5.73      2.46 o
  11   3   9        2.30        3.72      4.12 o
  12   3   9        8.18       13.31      3.36 o
 -12   4   9        5.14       12.94      4.97 o
 -11   4   9        5.37        5.55      3.59 o
 -10   4   9        4.71       -1.22      3.11 o
  -9   4   9       45.42       42.60      3.10 o
  -8   4   9       67.09       73.99      3.06 o
  -7   4   9       11.98       13.97      2.10 o
  -6   4   9        5.88        7.42      1.94 o
  -5   4   9       26.79       23.27      1.50 o
  -4   4   9        5.35        8.70      1.24 o
  -3   4   9       90.19       83.54      2.52 o
  -2   4   9      184.26      191.54      4.36 o
  -1   4   9       59.67       62.19      2.15 o
   0   4   9      174.74      175.58      4.10 o
   1   4   9      150.75      140.95      3.55 o
   2   4   9      142.35      154.29      4.33 o
   3   4   9      102.46       88.36      3.96 o
   4   4   9      617.01      635.14     20.58 o
   5   4   9       25.87       28.03      3.61 o
   6   4   9        0.49       -0.34      1.74 o
   7   4   9       29.56       29.02      2.72 o
   8   4   9       18.99       21.31      4.39 o
   9   4   9        9.08        7.59      3.35 o
  10   4   9        6.85        9.04      3.97 o
  11   4   9        1.48       -3.85      3.85 o
  12   4   9        3.11        6.86      4.41 o
 -11   5   9        4.97        0.87      4.01 o
 -10   5   9        6.55        6.64      3.64 o
  -9   5   9        6.04        3.46      3.56 o
  -8   5   9        3.21        7.15      2.32 o
  -7   5   9        5.40        9.09      1.85 o
  -6   5   9       29.24       30.42      2.72 o
  -5   5   9       53.24       37.12      1.83 o
  -4   5   9       13.09        7.74      1.36 o
  -3   5   9       60.67       56.02      2.13 o
  -2   5   9       40.44       33.70      2.63 o
  -1   5   9        9.91        8.01      2.30 o
   0   5   9       35.00       30.44      1.66 o
   1   5   9      279.26      281.63      9.36 o
   2   5   9      205.40      234.27      6.19 o
   3   5   9      292.20      315.15     10.03 o
   4   5   9      155.37      175.59     15.45 o
   5   5   9        7.74       13.15      3.89 o
   6   5   9        3.04        6.61      2.18 o
   7   5   9       20.54       17.72      2.61 o
   8   5   9        3.55        2.30      3.01 o
   9   5   9        2.04        6.08      3.71 o
  10   5   9       28.90       40.58      5.48 o
  11   5   9        0.45        9.27      4.73 o
 -11   6   9        1.26       -3.79      3.79 o
 -10   6   9        0.87       -0.78      2.81 o
  -9   6   9        3.76        8.97      2.82 o
  -8   6   9        4.33        6.10      3.19 o
  -7   6   9        0.54        2.50      4.04 o
  -6   6   9        4.90        2.08      2.77 o
  -5   6   9       28.14       22.24      1.64 o
  -4   6   9       35.01       35.20      1.85 o
  -3   6   9       24.94       22.00      1.59 o
  -2   6   9       12.17       13.13      1.77 o
  -1   6   9       16.69       15.69      1.81 o
   0   6   9        4.96        5.19      1.53 o
   1   6   9        2.74        4.92      2.07 o
   2   6   9       55.95       58.49      2.73 o
   3   6   9      118.11      114.81      3.92 o
   4   6   9       14.48       14.19      2.28 o
   5   6   9        3.20        5.52      3.83 o
   6   6   9       21.62       16.64      5.22 o
   7   6   9       24.69       29.09      6.04 o
   8   6   9        3.79        5.16      2.41 o
   9   6   9       19.84       13.78      4.26 o
  10   6   9        2.45        7.78      4.22 o
 -10   7   9       20.62       23.08      3.49 o
  -9   7   9        4.29        3.99      3.75 o
  -8   7   9       10.76       10.71      3.58 o
  -7   7   9        1.02        0.43      2.32 o
  -6   7   9        1.10        0.93      2.24 o
  -5   7   9        8.28        6.33      1.86 o
  -4   7   9        0.52       -1.92      1.92 o
  -3   7   9       18.16       19.88      2.74 o
  -2   7   9       19.71       13.85      2.04 o
  -1   7   9       28.56       28.96      2.15 o
   0   7   9       14.39       14.04      3.46 o
   1   7   9        1.07       -0.33      1.55 o
   2   7   9       27.83       26.41      2.57 o
   3   7   9        3.98        6.52      1.83 o
   4   7   9       19.70       18.41      2.58 o
   5   7   9        1.41        0.44      2.90 o
   6   7   9        1.69        7.06      3.53 o
   7   7   9        4.40        3.07      5.96 o
   8   7   9        8.05        9.36      3.64 o
   9   7   9       16.56       15.98      4.44 o
  -9   8   9        3.07        5.40      3.04 o
  -8   8   9       13.50       21.02      4.59 o
  -7   8   9        0.63        1.39      3.80 o
  -6   8   9        3.08        1.28      3.64 o
  -5   8   9        2.43       -0.64      2.15 o
  -4   8   9        1.59        4.76      2.55 o
  -3   8   9       17.38       16.02      2.96 o
  -2   8   9       10.49       11.63      2.77 o
  -1   8   9        3.16        0.25      2.13 o
   0   8   9        3.50        5.96      1.97 o
   1   8   9        4.66        6.46      3.17 o
   2   8   9       14.50       11.28      2.04 o
   3   8   9       16.87       19.98      2.31 o
   4   8   9        5.56        7.56      3.07 o
   5   8   9        5.07        4.23      2.07 o
   6   8   9        2.60        4.86      2.66 o
   7   8   9        4.45       13.34      5.09 o
   8   8   9        1.29        1.44      3.14 o
  -7   9   9        2.96        0.99      4.11 o
  -6   9   9       10.67       11.07      4.54 o
  -5   9   9       12.18        6.86      3.61 o
  -4   9   9        2.54        3.01      3.23 o
  -3   9   9        3.00       -0.35      5.23 o
  -2   9   9        8.17        6.97      3.35 o
  -1   9   9        2.07        6.81      3.83 o
   0   9   9        6.66        6.21      5.08 o
   1   9   9        3.12        7.20      2.66 o
   2   9   9        2.92       -0.05      2.62 o
   3   9   9        0.41        1.81      2.70 o
   4   9   9        0.11       -0.44      2.11 o
   5   9   9        0.15        0.61      2.25 o
   6   9   9        1.35        4.98      2.60 o
   7   9   9        2.88        1.25      3.13 o
  -5  10   9        9.13        9.65      4.23 o
  -4  10   9        7.51        4.16      3.39 o
  -3  10   9       11.71        6.69      3.07 o
  -2  10   9        5.68        7.70      3.38 o
  -1  10   9        3.87        2.87      5.20 o
   0  10   9        7.72        9.61      3.19 o
   1  10   9        3.03        6.31      2.97 o
   2  10   9       21.64       26.06      3.67 o
   3  10   9        8.24        5.57      3.18 o
   4  10   9       13.21       20.04      4.99 o
 -13   0  10       11.78       13.47      5.25 o
 -12   0  10        6.27        3.51      4.12 o
 -11   0  10       22.25       17.43      4.11 o
 -10   0  10       15.09       21.46      4.18 o
  -9   0  10        4.67        9.80      3.24 o
  -8   0  10        5.36        0.66      2.60 o
  -7   0  10       16.19       18.39      3.24 o
  -6   0  10      101.10       97.51      5.75 o
  -5   0  10        7.60        8.43      2.50 o
  -4   0  10       18.86       18.49      2.75 o
  -3   0  10       50.16       46.80      2.71 o
  -2   0  10       14.02       15.38      1.83 o
  -1   0  10       19.50       16.30      2.59 o
   0   0  10       64.06       55.21      2.91 o
   1   0  10        5.56        5.06      1.58 o
   2   0  10       19.52       14.65      2.73 o
   3   0  10        0.36        4.75      1.52 o
   4   0  10       22.72       17.76      2.15 o
   5   0  10       38.96       37.71      5.08 o
   6   0  10       60.81       51.82      3.04 o
   7   0  10       11.24        9.06      5.42 o
   8   0  10        0.20       -2.75      2.75 o
   9   0  10        5.03        7.61      3.60 o
  10   0  10       18.20       20.21      3.89 o
 -13   1  10        0.34        1.04      7.24 o
 -12   1  10       14.90       17.84      3.47 o
 -11   1  10        2.46        1.21      2.39 o
 -10   1  10       16.95       15.97      2.90 o
  -9   1  10       60.07       63.53      4.65 o
  -8   1  10        8.46        9.45      4.02 o
  -7   1  10       20.79       23.89      3.09 o
  -6   1  10        8.78        9.73      1.98 o
  -5   1  10       32.91       32.91      1.94 o
  -4   1  10        3.05        5.40      2.35 o
  -3   1  10        0.61        0.31      1.41 o
  -2   1  10       17.70       16.04      1.94 o
  -1   1  10      467.30      496.88     18.30 o
   0   1  10       47.52       49.26      2.25 o
   1   1  10       66.94       77.49      4.71 o
   2   1  10       49.25       50.81      3.10 o
   3   1  10      126.12      123.77      3.79 o
   4   1  10       99.01      103.08      5.70 o
   5   1  10      195.13      182.38      5.03 o
   6   1  10       51.42       41.30      2.27 o
   7   1  10       13.59       12.25      1.65 o
   8   1  10        0.62        3.04      1.65 o
  10   1  10       31.78       31.36      4.31 o
  11   1  10        3.62       20.88      4.54 o
  12   1  10        9.33       20.76      5.40 o
 -13   2  10        4.26        0.98      4.49 o
 -12   2  10        6.73        1.88      5.94 o
 -11   2  10        0.17       -2.39      2.46 o
 -10   2  10        2.65        3.89      2.46 o
  -9   2  10        2.61        4.90      2.49 o
  -8   2  10       94.21       92.53      4.87 o
  -7   2  10       73.43       68.66      7.00 o
  -6   2  10       13.06       11.37      1.62 o
  -5   2  10      150.36      149.28      4.33 o
  -4   2  10       83.53       83.33      2.97 o
  -3   2  10      142.85      141.73      6.59 o
  -2   2  10       47.87       49.78      2.27 o
  -1   2  10      364.70      378.85      8.64 o
   0   2  10      321.70      304.44      7.21 o
   1   2  10        3.31        0.12      1.10 o
   2   2  10        0.41        0.16      1.56 o
   3   2  10       25.77       28.10      1.82 o
   4   2  10       12.79       13.16      1.66 o
   5   2  10       56.16       48.82      2.31 o
   6   2  10      111.46       96.57      3.38 o
   7   2  10        6.12        5.55      2.20 o
   8   2  10        6.15        8.00      6.13 o
   9   2  10        4.95        8.43      3.84 o
  10   2  10       12.79       15.12      4.28 o
  11   2  10       26.21       28.18      4.84 o
  12   2  10        6.62       18.48      5.04 o
 -12   3  10        1.83        0.19      3.89 o
 -11   3  10        3.93        3.09      4.13 o
 -10   3  10       15.65       19.41      3.82 o
  -9   3  10        2.91        0.52      2.36 o
  -8   3  10        7.64        6.95      6.90 o
  -7   3  10        3.84        2.35      1.81 o
  -6   3  10       60.25       57.51      2.57 o
  -5   3  10       21.82       21.44      2.23 o
  -4   3  10        6.32        2.10      2.20 o
  -3   3  10        2.87        4.58      1.35 o
  -2   3  10        3.80        3.21      2.14 o
  -1   3  10       88.24      107.43      3.80 o
   0   3  10      361.45      366.40      7.27 o
   1   3  10      262.31      275.07      6.40 o
   2   3  10      214.87      212.54      5.55 o
   3   3  10       57.69       56.55      2.54 o
   4   3  10       10.97        9.01      2.23 o
   5   3  10        4.62        9.68      2.06 o
   6   3  10        6.34        2.81      1.90 o
   7   3  10        5.60        0.69      1.90 o
   8   3  10       19.02       23.41      7.15 o
   9   3  10        3.40        7.99      3.57 o
  10   3  10        2.40        5.29      4.17 o
  11   3  10        0.91        3.38      3.99 o
  12   3  10        3.37        6.16      4.46 o
 -11   4  10        6.67        7.49      4.23 o
 -10   4  10        1.87        3.57      3.98 o
  -9   4  10        1.75        0.27      2.93 o
  -8   4  10        0.91       -1.39      2.02 o
  -7   4  10       14.36       10.87      2.36 o
  -6   4  10       41.60       50.46      4.23 o
  -5   4  10        6.39        8.35      1.63 o
  -4   4  10      112.48      116.91      3.75 o
  -3   4  10       31.31       33.07      2.57 o
  -2   4  10       49.16       47.94      2.92 o
  -1   4  10       10.95       11.77      1.35 o
   0   4  10      189.37      195.58      4.49 o
   1   4  10       73.55       65.98      2.31 o
   2   4  10       19.87       20.27      1.48 o
   3   4  10      138.28      133.07      5.18 o
   4   4  10      109.83      108.30      4.57 o
   5   4  10        8.87        8.12      2.14 o
   6   4  10       31.02       24.02      2.51 o
   7   4  10        1.47       -1.82      2.04 o
   8   4  10        5.43        5.26      4.50 o
   9   4  10       10.10        0.76      3.75 o
  10   4  10        1.91        1.64      3.54 o
  11   4  10        5.91        8.62      4.30 o
 -11   5  10        2.96       -1.33      3.70 o
 -10   5  10        5.76        0.15      3.61 o
  -9   5  10        3.34        3.12      3.69 o
  -8   5  10        3.96        1.65      3.37 o
  -7   5  10       12.34       16.96      2.52 o
  -6   5  10       36.37       45.96      2.93 o
  -5   5  10       74.37       61.65      3.75 o
  -4   5  10       24.59       27.39      1.74 o
  -3   5  10       60.08       52.90      2.12 o
  -2   5  10        8.21       12.78      2.68 o
  -1   5  10        2.55        0.31      1.28 o
   0   5  10       63.61       65.65      2.76 o
   1   5  10       24.74       19.95      1.88 o
   2   5  10       74.20       84.94      3.63 o
   3   5  10      294.93      290.35      7.37 o
   4   5  10       31.47       28.58      2.63 o
   5   5  10       32.97       23.04      2.63 o
   6   5  10       23.17       17.77      2.58 o
   7   5  10        2.53        7.68      2.51 o
   8   5  10        7.44        8.93      8.89 o
   9   5  10       13.35       14.96      4.53 o
  10   5  10        0.31       -1.04      3.63 o
 -10   6  10        1.72        7.81      4.78 o
  -9   6  10       12.55       20.85      4.85 o
  -8   6  10        2.16        7.55      4.21 o
  -6   6  10        9.55       12.38      4.01 o
  -5   6  10        4.73        5.11      2.36 o
  -4   6  10       34.24       33.55      2.28 o
  -3   6  10        2.52        2.06      1.42 o
  -2   6  10       15.61       12.74      1.81 o
  -1   6  10       21.20       16.80      1.81 o
   0   6  10       71.08       70.06      2.94 o
   1   6  10        3.37        5.50      3.26 o
   2   6  10      145.47      155.61      4.84 o
   3   6  10       70.08       70.08      3.10 o
   4   6  10        5.39        3.84      2.42 o
   5   6  10        9.68        9.69      2.51 o
   6   6  10       14.09       15.03      2.87 o
   7   6  10        5.87        9.06      2.80 o
   8   6  10        0.71        3.33      3.18 o
   9   6  10       26.47       36.71      5.24 o
 -10   7  10        3.08       11.29      5.13 o
  -9   7  10        0.52        4.91      4.28 o
  -8   7  10        0.08        2.13      4.21 o
  -7   7  10        3.39        3.10      3.19 o
  -6   7  10        6.95        4.86      4.36 o
  -5   7  10       17.14       17.94      4.89 o
  -4   7  10       19.02       20.38      2.75 o
  -3   7  10        3.38        1.81      2.23 o
  -2   7  10        2.60        5.19      1.86 o
  -1   7  10       15.08       15.65      2.55 o
   0   7  10        5.76        6.58      4.01 o
   1   7  10       35.55       47.91      2.92 o
   2   7  10       31.21       33.08      3.72 o
   3   7  10       14.82       15.09      2.16 o
   4   7  10        2.04        1.83      1.86 o
   5   7  10       18.19       14.94      4.40 o
   6   7  10        5.94        9.00      2.81 o
   7   7  10        1.76       -1.11      3.06 o
   8   7  10       27.98       34.67      3.48 o
  -7   8  10       10.08        3.18      3.99 o
  -6   8  10        4.00       -0.66      3.56 o
  -5   8  10        0.78        4.49      4.96 o
  -4   8  10        0.11       -1.77      3.52 o
  -3   8  10        3.42        3.46      2.40 o
  -2   8  10        5.37        6.62      4.32 o
  -1   8  10       13.48       20.29      2.75 o
   0   8  10        4.66       -1.75      1.75 o
   1   8  10        3.81        5.95      2.45 o
   2   8  10        0.23        2.27      1.90 o
   3   8  10        0.54        0.49      2.09 o
   4   8  10       14.56       19.36      3.72 o
   5   8  10        1.88        4.09      2.76 o
   6   8  10       11.87       10.75      2.69 o
   7   8  10        0.87        5.13      3.17 o
   8   8  10        4.44        0.62      4.46 o
  -7   9  10        2.08        2.19      4.28 o
  -6   9  10       11.48        5.43      4.41 o
  -5   9  10       12.51       12.14      4.16 o
  -4   9  10        4.94        5.62      2.89 o
  -3   9  10        4.24       -0.47      2.62 o
  -2   9  10        3.71        2.31      4.84 o
  -1   9  10        7.88        8.74      4.54 o
   0   9  10        7.84        7.76      3.83 o
   1   9  10        2.29        5.89      5.62 o
   2   9  10        7.24        9.54      2.91 o
   3   9  10       11.81       15.94      2.78 o
   4   9  10        0.04       -2.19      2.19 o
   5   9  10        1.96        5.69      2.66 o
   6   9  10        0.27        5.79      4.51 o
  -4  10  10        3.69        0.99      5.29 o
  -3  10  10       14.98       13.02      3.41 o
  -2  10  10       12.38       13.11      3.50 o
  -1  10  10        0.80       -1.37      2.88 o
   0  10  10        2.69        5.55      4.55 o
   1  10  10        2.26        6.41      5.31 o
   2  10  10        1.52       -2.17      4.36 o
 -12   0  11        0.86        0.06      3.71 o
 -11   0  11        3.60       -0.76      3.66 o
 -10   0  11        6.62        2.47      3.26 o
  -9   0  11        4.85       -1.91      3.22 o
  -8   0  11       25.95       34.50      4.14 o
  -7   0  11       56.61       64.57      5.03 o
  -6   0  11        3.66        1.41      2.64 o
  -5   0  11        0.79        2.36      2.50 o
  -4   0  11        0.01        2.07      2.50 o
  -3   0  11      226.36      236.67     10.37 o
  -2   0  11      222.07      228.66     13.40 o
  -1   0  11       33.50       37.08      2.54 o
   0   0  11       16.15       18.61      2.27 o
   1   0  11       40.83       46.82      2.89 o
   2   0  11       51.23       56.86      4.26 o
   3   0  11      100.95      116.86      4.69 o
   4   0  11        1.62        3.27      1.78 o
   5   0  11        1.55       -0.84      1.70 o
   6   0  11       15.39        9.39      4.00 o
   7   0  11        6.31        4.29      1.99 o
   8   0  11        0.00        6.88      3.55 o
   9   0  11       11.72       12.94      3.93 o
  10   0  11       24.72       26.51      4.26 o
 -12   1  11        0.11        1.09      7.53 o
 -11   1  11        3.69        2.31      2.59 o
 -10   1  11        8.18       24.96      8.99 o
  -9   1  11        2.34       -1.07      2.00 o
  -8   1  11        6.42        8.47      2.42 o
  -7   1  11        0.66        3.68      2.64 o
  -6   1  11       15.11       14.92      4.02 o
  -5   1  11       30.30       23.83      1.80 o
  -4   1  11      268.50      284.90      7.03 o
  -3   1  11       56.87       58.33      5.80 o
  -2   1  11      738.06      735.83     15.34 o
  -1   1  11      297.34      298.04      7.20 o
   0   1  11        8.59        9.79      1.85 o
   1   1  11       17.19       18.48      1.64 o
   2   1  11       47.67       51.63      3.05 o
   3   1  11       11.28        5.29      1.61 o
   4   1  11      162.06      144.59      4.34 o
   5   1  11       43.89       35.84      2.14 o
   6   1  11       16.83       14.71      1.71 o
   7   1  11        1.97       -0.06      1.61 o
   8   1  11        0.57        1.34      1.86 o
   9   1  11       15.66       15.01      3.57 o
  10   1  11        2.44        1.83      3.27 o
  11   1  11       12.17        6.49      3.71 o
  12   1  11        3.55       -0.63      4.06 o
 -12   2  11        6.15       14.99      5.37 o
 -11   2  11        2.89        2.61      3.26 o
 -10   2  11       20.28       23.04      3.06 o
  -9   2  11       11.83        9.73      4.61 o
  -8   2  11       11.72       14.22      4.46 o
  -7   2  11       35.15       33.61      2.80 o
  -6   2  11       34.11       34.51      2.20 o
  -5   2  11       35.06       33.30      2.06 o
  -4   2  11       25.18       21.63      2.38 o
  -3   2  11       16.55       14.47      1.59 o
  -2   2  11       64.14       57.17      2.51 o
  -1   2  11      392.54      394.47      9.00 o
   0   2  11       75.91       88.77      3.13 o
   1   2  11       46.20       48.15      2.34 o
   2   2  11       72.57       65.60      2.73 o
   3   2  11       14.29       11.19      1.61 o
   4   2  11       55.26       56.41      5.24 o
   5   2  11       36.48       29.99      2.07 o
   6   2  11        7.84        7.46      3.67 o
   7   2  11        5.58        8.88      2.39 o
   8   2  11        4.18        6.32      2.62 o
   9   2  11       28.40       28.24      4.13 o
  10   2  11       12.03       14.74      4.60 o
  11   2  11        0.23       -1.70      4.09 o
  12   2  11        2.75        8.15      5.16 o
 -11   3  11        8.01       10.13      3.17 o
 -10   3  11        8.47       11.35      3.05 o
  -9   3  11        3.87        5.54      2.50 o
  -8   3  11        2.73        0.85      2.16 o
  -7   3  11        6.20        4.33      2.10 o
  -6   3  11       24.74       22.41      4.62 o
  -5   3  11       49.53       43.94      2.38 o
  -4   3  11       34.78       34.69      2.12 o
  -3   3  11      189.71      194.48      5.28 o
  -2   3  11       18.73       19.17      1.71 o
  -1   3  11      166.76      163.40      5.00 o
   0   3  11       63.23       62.59      3.15 o
   1   3  11       56.39       49.93      2.35 o
   2   3  11       35.64       41.98      2.62 o
   3   3  11       32.76       31.64      2.10 o
   4   3  11       19.92       18.18      2.06 o
   5   3  11       58.05       59.88      3.45 o
   6   3  11        1.20        2.05      1.95 o
   7   3  11        2.62        0.34      2.11 o
   8   3  11       22.05       27.08      2.92 o
   9   3  11        4.81       18.77      4.35 o
  10   3  11       11.45       15.40      4.64 o
  11   3  11        0.42        4.82      4.70 o
 -11   4  11        1.74       -3.88      3.88 o
 -10   4  11       15.58       11.51      4.36 o
  -9   4  11       24.80       24.51      3.01 o
  -8   4  11       34.19       27.98      2.83 o
  -7   4  11       45.93       40.38      5.72 o
  -6   4  11       33.91       30.37      4.28 o
  -5   4  11        5.26        0.26      1.44 o
  -4   4  11       77.79       78.77      6.01 o
  -3   4  11       12.90       10.51      1.71 o
  -2   4  11       33.49       36.33      2.60 o
  -1   4  11       11.70       12.76      1.67 o
   0   4  11        4.17        5.75      2.48 o
   1   4  11        1.06        0.50      1.86 o
   2   4  11       13.64       13.09      2.56 o
   3   4  11        8.69        6.22      3.47 o
   4   4  11       30.66       31.19      4.91 o
   5   4  11       10.64       11.25      2.42 o
   6   4  11        4.23        6.56      2.34 o
   7   4  11        5.25        6.52      2.28 o
   8   4  11        2.47        4.77      2.41 o
   9   4  11        0.02       12.57      4.64 o
 -10   5  11       14.65       16.69      4.37 o
  -9   5  11        2.47       -3.27      3.27 o
  -8   5  11        1.91       -0.87      3.07 o
  -7   5  11        4.79        9.08      2.47 o
  -6   5  11        0.93        3.90      2.39 o
  -5   5  11       21.06       18.67      2.10 o
  -4   5  11       39.80       37.36      2.25 o
  -3   5  11        1.28        0.54      1.89 o
  -2   5  11        8.08        5.86      1.79 o
  -1   5  11       79.13       91.81      3.29 o
   0   5  11        6.96        7.11      2.14 o
   1   5  11        3.71        2.60      1.92 o
   2   5  11       70.72       70.45      3.01 o
   3   5  11       20.32       18.34      2.05 o
   4   5  11        0.59        0.52      1.93 o
   5   5  11        8.46        5.95      2.15 o
   6   5  11       33.64       33.41      5.95 o
   7   5  11       17.61       14.07      5.20 o
   8   5  11        5.43        2.67      2.67 o
   9   5  11        0.00       11.60      4.31 o
 -10   6  11        0.34        0.53      3.85 o
  -9   6  11        1.73        2.70      4.17 o
  -8   6  11        4.63        2.12      3.64 o
  -7   6  11        5.97        3.59      3.79 o
  -6   6  11        1.45        5.32      3.57 o
  -5   6  11       14.24        9.83      2.03 o
  -4   6  11       17.21       13.98      1.93 o
  -3   6  11        3.97        3.11      3.64 o
  -2   6  11        0.52        1.65      1.85 o
  -1   6  11        2.62        2.06      1.96 o
   0   6  11       16.72       16.63      1.98 o
   1   6  11       73.05       80.82      4.97 o
   2   6  11       68.49       70.76      4.52 o
   3   6  11        9.61       10.82      2.00 o
   4   6  11       24.87       21.21      3.78 o
   5   6  11        4.22        6.61      3.17 o
   6   6  11       15.12       12.02      7.48 o
   7   6  11        8.61        6.33      6.00 o
   8   6  11       11.09        7.51      2.93 o
  -9   7  11        6.86       -4.77      4.77 o
  -8   7  11       20.30       23.25      5.20 o
  -7   7  11        2.24        4.68      3.94 o
  -5   7  11        0.63       -1.27      3.59 o
  -4   7  11        3.41        3.80      3.60 o
  -3   7  11        9.15        9.20      2.54 o
  -2   7  11        1.35        4.37      2.06 o
  -1   7  11       17.87       14.11      2.11 o
   0   7  11       23.38       27.14      2.86 o
   1   7  11       76.04       68.66      3.14 o
   2   7  11       41.24       51.43      7.84 o
   3   7  11       14.98       15.83      2.33 o
   4   7  11        1.59        3.92      2.14 o
   5   7  11        1.70        0.24      2.27 o
   6   7  11       18.05       26.05      3.47 o
   7   7  11        6.00        8.25      3.06 o
   8   7  11        9.30       11.55      4.85 o
  -4   8  11        2.22       -1.20      3.98 o
  -3   8  11        3.90        8.46      2.86 o
  -2   8  11        8.91        2.99      4.09 o
  -1   8  11        2.17        4.66      2.75 o
   0   8  11       25.27       23.61      2.37 o
   1   8  11       51.11       53.76      4.02 o
   2   8  11       12.41       19.38      6.73 o
   3   8  11        1.88        1.92      3.31 o
   4   8  11        0.90        2.38      2.26 o
   5   8  11        0.13       -1.30      3.04 o
   6   8  11        5.69        3.10      2.50 o
  -4   9  11       11.15       11.29      6.12 o
  -3   9  11        5.34        9.73      3.26 o
  -2   9  11        2.92        6.53      6.56 o
  -1   9  11        1.79        1.52      4.05 o
   0   9  11        1.40        0.44      3.03 o
   1   9  11        0.73        3.42      3.04 o
   2   9  11        6.67        6.49      4.53 o
   3   9  11        5.39        6.42      4.47 o
   4   9  11        0.76       -2.28      3.07 o
   5   9  11        6.54        9.67      4.58 o
  -1  10  11        3.55       -4.12      4.12 o
 -10   0  12        0.18        3.99      3.74 o
  -9   0  12       11.73       19.22      3.80 o
  -8   0  12       12.33        3.17      3.14 o
  -7   0  12        3.36        3.28      2.98 o
  -6   0  12        0.81        2.29      3.02 o
  -5   0  12      106.68      114.58      6.69 o
  -4   0  12       16.15       18.20      3.41 o
  -3   0  12        3.93       -2.17      2.37 o
  -2   0  12      108.42      100.84      5.87 o
  -1   0  12       16.07       17.91      2.25 o
   0   0  12      125.96      142.23     12.97 o
   1   0  12       11.18       11.39      2.29 o
   2   0  12       74.10       65.29      3.44 o
   3   0  12      200.49      172.06      6.16 o
   4   0  12      416.09      381.95     11.22 o
   5   0  12        4.63        9.89      2.03 o
   6   0  12        0.01        5.14      2.15 o
   7   0  12        1.05        1.95      2.76 o
   8   0  12        0.04       -0.67      3.24 o
   9   0  12       18.16        6.11      3.47 o
 -12   1  12        2.52       11.33      5.06 o
 -11   1  12        3.89       12.40      4.95 o
 -10   1  12        3.11        4.20      3.31 o
  -9   1  12       22.72       37.84      3.23 o
  -8   1  12       24.59       25.60      2.74 o
  -7   1  12       15.00       11.92      2.53 o
  -6   1  12        0.91        0.04      3.97 o
  -5   1  12       25.89       23.89      2.58 o
  -4   1  12       64.52       59.33      2.63 o
  -3   1  12      227.12      234.22      6.17 o
  -2   1  12      264.24      276.90      6.95 o
  -1   1  12       82.17       88.37      3.20 o
   0   1  12        9.11        8.38      1.49 o
   1   1  12       32.02       21.86      1.81 o
   2   1  12       60.47       51.55      2.54 o
   3   1  12       58.18       53.02      2.50 o
   4   1  12       35.81       32.49      2.54 o
   5   1  12        9.62        7.35      1.63 o
   6   1  12        8.80       11.32      1.86 o
   7   1  12       25.32       26.21      4.12 o
   8   1  12       13.20       16.11      2.82 o
   9   1  12       20.11       28.48      4.69 o
  10   1  12       17.50       22.93      4.55 o
  11   1  12        1.89       -2.54      4.12 o
 -12   2  12        1.44       -1.77      3.95 o
 -11   2  12        5.80        7.07      3.28 o
 -10   2  12       12.12       24.01      5.31 o
  -9   2  12        4.22        4.71      2.79 o
  -8   2  12       27.80       31.67      2.93 o
  -7   2  12        3.40        5.17      2.23 o
  -6   2  12        0.56        1.07      2.98 o
  -5   2  12       34.02       30.19      2.67 o
  -4   2  12       29.94       31.68      2.24 o
  -3   2  12        1.55        1.23      1.47 o
  -2   2  12       68.30       79.99      5.20 o
  -1   2  12       79.21       76.21      4.17 o
   0   2  12       81.15       73.21      2.92 o
   1   2  12       26.53       25.02      3.02 o
   2   2  12       31.11       32.08      2.18 o
   3   2  12       19.86       21.58      2.14 o
   4   2  12        5.13        7.15      1.71 o
   5   2  12        0.27        3.22      1.66 o
   6   2  12        9.78       12.98      2.40 o
   7   2  12       18.61       18.57      2.80 o
   8   2  12       21.75       33.57      6.31 o
   9   2  12       11.83       18.15      3.99 o
  10   2  12        3.18        3.49      4.39 o
  11   2  12        2.46       -4.18      4.18 o
 -11   3  12        0.26       -2.93      4.11 o
 -10   3  12        4.02       -1.59      4.06 o
  -9   3  12       13.45       15.17      2.92 o
  -8   3  12       22.36       25.60      3.00 o
  -7   3  12        4.93        6.53      2.45 o
  -6   3  12       25.96       25.56      3.04 o
  -5   3  12       40.44       34.49      2.56 o
  -4   3  12       34.36       31.71      2.39 o
  -3   3  12       15.47       19.10      1.85 o
  -2   3  12       12.81       12.97      1.68 o
  -1   3  12       40.99       37.27      2.21 o
   0   3  12       13.05       10.48      1.61 o
   1   3  12       11.30       10.99      1.69 o
   2   3  12        2.72        5.22      1.62 o
   3   3  12       25.94       26.17      1.91 o
   4   3  12        3.46        2.15      2.02 o
   5   3  12        1.91        4.35      5.12 o
   6   3  12       12.47       11.71      2.50 o
   7   3  12        2.39        0.99      2.26 o
   8   3  12       10.36       14.50      2.69 o
   9   3  12       11.84       20.36      4.63 o
  10   3  12        0.42       -1.13      3.74 o
 -10   4  12        3.07        6.67      3.14 o
  -9   4  12        1.80       -2.10      2.49 o
  -8   4  12        0.47       -2.02      2.40 o
  -7   4  12        2.92        3.62      2.34 o
  -6   4  12        4.48        7.65      2.60 o
  -5   4  12        0.62        1.60      2.72 o
  -4   4  12        6.66        9.47      2.26 o
  -3   4  12        2.21        0.25      1.42 o
  -2   4  12       11.34        9.75      1.85 o
  -1   4  12       12.10        9.57      1.63 o
   0   4  12        2.50        3.57      1.63 o
   1   4  12       19.34       17.41      1.86 o
   2   4  12        7.98        6.55      2.57 o
   3   4  12        7.15        6.68      2.30 o
   4   4  12       51.61       49.07      4.61 o
   5   4  12       14.85       14.97      2.83 o
   6   4  12        6.82        3.99      3.06 o
   7   4  12        8.26        7.71      2.49 o
   8   4  12        0.50        0.18      3.45 o
   9   4  12       13.15       11.59      5.02 o
  -9   5  12        4.07        5.56      4.49 o
  -8   5  12        1.34        2.49      2.64 o
  -7   5  12        2.95       11.57      3.03 o
  -6   5  12        6.00        3.11      2.33 o
  -5   5  12        6.96        5.74      1.95 o
  -4   5  12        3.00        3.59      2.50 o
  -3   5  12        2.51        2.26      2.37 o
  -2   5  12        6.10        4.93      1.63 o
  -1   5  12       29.18       22.49      2.50 o
   0   5  12        4.89        6.85      2.24 o
   1   5  12        3.08        2.98      3.99 o
   2   5  12        5.79       10.95      2.40 o
   3   5  12       13.48       15.99      2.46 o
   4   5  12        0.51        1.39      3.08 o
   5   5  12        7.30        6.95      2.28 o
   6   5  12       12.04       17.01      4.44 o
   7   5  12        1.41       -1.45      2.38 o
   8   5  12        2.73        9.07      3.06 o
  -9   6  12       11.86       11.74      4.82 o
  -8   6  12        9.99       15.54      4.54 o
  -7   6  12        1.09       -3.21      3.21 o
  -6   6  12       18.52       21.30      4.46 o
  -5   6  12       24.77       25.77      4.37 o
  -4   6  12       16.03       13.77      2.56 o
  -3   6  12        6.65        3.66      2.29 o
  -2   6  12        9.61        9.51      2.44 o
  -1   6  12        1.85        4.34      2.47 o
   0   6  12        3.17        4.89      3.29 o
   1   6  12       72.53       76.43      4.34 o
   2   6  12       35.56       39.52      3.08 o
   3   6  12        1.66        3.62      2.19 o
   4   6  12        4.06        0.61      2.32 o
   5   6  12       16.41       19.45      6.03 o
   6   6  12        4.36        6.22      5.34 o
   7   6  12        2.47        2.85      2.78 o
   8   6  12       11.22       10.22      4.61 o
  -8   7  12       16.16       26.21      5.35 o
  -4   7  12        2.93        8.85      4.41 o
  -3   7  12       13.59       14.85      2.83 o
  -2   7  12       16.43       20.16      3.31 o
  -1   7  12        2.11       -1.89      2.07 o
   0   7  12       12.63       13.33      2.69 o
   1   7  12       91.08      105.07      7.51 o
   2   7  12        4.98        6.59      5.49 o
   3   7  12        8.42        7.21      2.87 o
   4   7  12        1.02       -3.45      3.45 o
   5   7  12       12.87        7.79      3.16 o
   6   7  12        8.05        8.67      3.09 o
   7   7  12       12.94       19.89      4.96 o
  -4   8  12        0.60       -4.08      4.08 o
  -3   8  12        2.90        5.72      4.16 o
  -2   8  12       15.42       14.59      4.21 o
  -1   8  12       32.43       30.04      4.84 o
   0   8  12       66.35       66.97      4.19 o
   1   8  12        6.99        5.26      2.79 o
   2   8  12        0.61        6.27      3.08 o
   3   8  12        1.16        3.33      2.85 o
   4   8  12       10.87       13.62      3.25 o
   5   8  12        2.84        6.12      4.64 o
   6   8  12        9.56       10.60      5.94 o
  -4   9  12        6.33       12.22      4.98 o
  -3   9  12       10.41       14.23      5.16 o
  -2   9  12        2.06        7.87      4.60 o
  -1   9  12       21.05       21.38      4.77 o
   3   9  12       15.23       29.13      7.86 o
 -10   0  13        3.01        7.61      4.34 o
  -9   0  13       11.31       11.38      4.25 o
  -8   0  13        0.00        5.58      3.56 o
  -7   0  13        0.21       -0.13      3.28 o
  -6   0  13        1.53        3.70      3.17 o
  -5   0  13        0.02        1.85      2.94 o
  -4   0  13      226.62      206.18      9.77 o
  -3   0  13      766.80      858.09     30.32 o
  -2   0  13        0.64       -0.60      2.51 o
  -1   0  13       35.67       36.21      3.55 o
   0   0  13       23.98       26.40      7.29 o
   1   0  13        1.78        4.53      2.11 o
   2   0  13        3.90        5.19      1.93 o
   3   0  13        0.01        0.86      2.01 o
   4   0  13       37.93       39.91      3.01 o
   5   0  13       12.56       12.33      2.99 o
   6   0  13        5.57        5.12      2.98 o
   7   0  13        0.00       -2.73      2.73 o
   8   0  13        0.21       -3.46      3.46 o
   9   0  13        0.07       10.03      4.41 o
 -11   1  13        0.94        0.25      3.84 o
 -10   1  13        7.20        3.15      2.83 o
  -9   1  13        7.44        7.43      3.87 o
  -8   1  13        7.35        8.46      2.57 o
  -7   1  13        4.87       -0.16      3.36 o
  -6   1  13        2.78        6.73      2.69 o
  -5   1  13       43.27       45.66      3.07 o
  -4   1  13      162.41      159.77      4.85 o
  -3   1  13       12.33       10.14      1.69 o
  -2   1  13       23.12       21.03      1.91 o
  -1   1  13       13.12        8.10      1.96 o
   0   1  13        3.53        3.72      1.61 o
   1   1  13        2.58        4.08      1.59 o
   2   1  13       83.50       85.58      3.32 o
   3   1  13       55.91       48.21      5.50 o
   4   1  13        7.22        3.13      1.59 o
   5   1  13        6.24        4.42      1.77 o
   6   1  13        2.88        5.39      1.97 o
   7   1  13        4.40        2.50      1.88 o
   8   1  13       17.29       26.08      7.81 o
   9   1  13        1.92        8.23      3.68 o
  10   1  13        0.14       -3.83      3.83 o
 -11   2  13        0.45       -2.83      4.37 o
 -10   2  13        3.24        9.22      9.67 o
  -9   2  13        1.46        2.76      2.54 o
  -8   2  13        4.76        6.34      3.19 o
  -7   2  13       29.61       25.45      3.05 o
  -6   2  13        8.80        9.32      2.39 o
  -5   2  13       26.59       29.58      2.51 o
  -4   2  13       58.00       53.68      2.66 o
  -3   2  13       17.32       19.18      1.95 o
  -2   2  13        7.19        9.22      1.74 o
  -1   2  13        7.03        7.51      2.25 o
   0   2  13       20.31       17.67      1.95 o
   1   2  13       50.13       49.76      3.20 o
   2   2  13        5.11        2.39      3.06 o
   3   2  13       10.36        9.58      1.96 o
   4   2  13        3.08        0.93      1.64 o
   5   2  13       26.21       29.42      2.14 o
   6   2  13        2.32        1.76      2.24 o
   7   2  13       19.13       17.00      2.63 o
   8   2  13        9.40        5.02      2.60 o
   9   2  13        9.09       19.15      4.66 o
  10   2  13        6.63        8.64      4.80 o
 -11   3  13        2.79        4.91      4.47 o
 -10   3  13        0.44        8.75      3.29 o
  -9   3  13        5.39        6.19      2.98 o
  -8   3  13        8.10        4.62      2.56 o
  -7   3  13       10.60        9.13      2.72 o
  -6   3  13       10.81       14.44      2.64 o
  -5   3  13       21.11       15.19      3.63 o
  -4   3  13       21.65       21.58      2.31 o
  -3   3  13        1.94        3.05      1.64 o
  -2   3  13        4.82        3.79      1.75 o
  -1   3  13       11.06       15.83      1.85 o
   0   3  13        0.68        2.50      1.87 o
   1   3  13       16.94       13.74      3.22 o
   2   3  13       29.91       25.82      2.56 o
   3   3  13        5.00        3.03      2.41 o
   4   3  13        2.78        6.93      2.59 o
   5   3  13        7.77        9.35      2.66 o
   6   3  13       18.63       20.27      3.05 o
   7   3  13       23.51       27.91      3.15 o
   8   3  13        4.15        5.17      6.64 o
   9   3  13        5.15        6.30      4.41 o
 -10   4  13        2.24        5.68      4.32 o
  -9   4  13        0.43       -1.27      2.80 o
  -8   4  13        1.13       -1.52      2.50 o
  -7   4  13        2.86        5.05      3.54 o
  -6   4  13        0.38        0.63      2.37 o
  -5   4  13        0.42        1.63      2.80 o
  -4   4  13       19.85       25.09      2.21 o
  -3   4  13       19.56       21.46      3.44 o
  -2   4  13       23.58       22.95      2.24 o
  -1   4  13       16.09       17.37      2.00 o
   0   4  13        0.90        0.38      2.06 o
   1   4  13       12.27        7.56      2.14 o
   2   4  13       11.01        9.32      2.24 o
   3   4  13       13.22       17.62      2.56 o
   4   4  13       20.59       25.24      5.72 o
   5   4  13       32.09       40.29      3.31 o
   6   4  13        4.58        2.20      2.57 o
   7   4  13       19.10       22.13      3.10 o
   8   4  13        4.41       10.94      3.16 o
  -9   5  13        4.44       10.52      4.79 o
  -8   5  13        4.08        8.01      2.83 o
  -7   5  13        4.68        9.09      2.89 o
  -6   5  13        1.04       -0.07      2.52 o
  -5   5  13        0.39        2.13      1.85 o
  -4   5  13       16.50       18.74      2.29 o
  -3   5  13       31.92       31.54      2.58 o
  -2   5  13       25.64       31.90      2.33 o
  -1   5  13        4.39        9.79      2.53 o
   0   5  13        7.00        4.69      3.18 o
   1   5  13        0.88        4.26      3.17 o
   2   5  13        0.87        3.89      3.02 o
   3   5  13       18.08       14.91      2.82 o
   4   5  13       37.27       41.40      3.36 o
   5   5  13       12.42       14.23      2.73 o
   6   5  13       18.22       20.23      3.06 o
   7   5  13        9.57        8.73      7.42 o
   8   5  13        7.58        2.81      4.11 o
  -8   6  13        8.58       18.30      5.75 o
  -7   6  13       14.63       14.53      4.54 o
  -6   6  13        1.44        9.05      4.37 o
  -5   6  13        0.80        2.22      2.51 o
  -4   6  13        3.97        1.58      2.61 o
  -3   6  13        2.64        0.76      2.24 o
  -2   6  13        8.48        8.06      2.53 o
  -1   6  13       31.25       29.41      2.99 o
   0   6  13        7.77        7.34      2.63 o
   1   6  13        2.62        2.52      2.25 o
   2   6  13        3.89        4.20      2.46 o
   3   6  13        4.19       10.37      4.72 o
   4   6  13        7.22        9.22      3.39 o
   5   6  13       14.59       22.33      3.97 o
   6   6  13        7.22       23.48     12.76 o
   7   6  13        0.07        0.48      3.94 o
  -4   7  13        6.37        7.52      3.88 o
  -3   7  13        4.04        5.18      2.88 o
  -2   7  13        0.39       -1.62      3.31 o
  -1   7  13       13.27       14.65      3.14 o
   0   7  13       49.51       45.80      3.50 o
   1   7  13        2.48        2.17      2.60 o
   2   7  13        4.90        8.73      2.99 o
   3   7  13        0.72       -0.71      2.46 o
   4   7  13        0.75        1.98      4.78 o
   5   7  13        1.31       -1.14      3.93 o
  -4   8  13        2.95        0.55      3.98 o
  -3   8  13        3.56       11.26      4.84 o
  -2   8  13        2.01        1.38      4.73 o
  -1   8  13        8.93       12.73      4.70 o
   0   8  13       26.80       26.28      3.45 o
   1   8  13        2.59        0.97      2.99 o
   2   8  13        7.03        0.77      4.35 o
   3   8  13        4.22        5.77      4.41 o
  -9   0  14        0.03       -3.19      3.19 o
  -8   0  14        0.23        0.05      3.61 o
  -7   0  14        0.85        0.68      3.60 o
  -6   0  14        0.59       -0.29      3.17 o
  -5   0  14       65.16       71.23      5.41 o
  -4   0  14       32.37       45.73      4.51 o
  -3   0  14       28.08       37.11      3.94 o
  -2   0  14        6.35        9.30      3.08 o
  -1   0  14       21.91       17.85      3.38 o
   0   0  14        7.72        0.94      2.56 o
   1   0  14       15.96       17.37      3.45 o
   2   0  14       35.02       29.07      3.89 o
   3   0  14        0.39       -2.27      2.95 o
   4   0  14       10.66       11.94      3.27 o
   5   0  14        6.17       10.72      4.09 o
   6   0  14        2.27        1.08      3.07 o
   7   0  14        3.16        7.97      4.16 o
   8   0  14        0.29       -2.22      3.30 o
  -9   1  14        3.93        8.44      2.99 o
  -8   1  14        3.16        5.45      5.85 o
  -7   1  14        0.94        0.32      3.73 o
  -6   1  14        3.81        5.19      2.76 o
  -5   1  14       47.11       46.08      3.22 o
  -4   1  14      100.31      104.14      6.65 o
  -3   1  14        6.00        0.54      3.23 o
  -2   1  14        7.15        3.09      1.64 o
  -1   1  14        2.53        0.80      2.08 o
   0   1  14       17.75       20.77      2.00 o
   1   1  14        0.78        1.97      1.98 o
   2   1  14       20.01       22.12      4.00 o
   3   1  14        6.26        1.65      1.72 o
   4   1  14       16.78       13.54      2.57 o
   5   1  14        7.05       12.11      2.07 o
   6   1  14        2.98        9.02      4.43 o
   7   1  14        6.48        7.53      2.71 o
   8   1  14        1.94       -3.40      3.40 o
   9   1  14       14.38       22.47      5.17 o
  -9   2  14        1.65       -0.11      3.57 o
  -8   2  14        4.38        3.43      2.90 o
  -7   2  14        3.08       -1.83      2.48 o
  -6   2  14       21.45       22.25      3.59 o
  -5   2  14       31.44       28.73      2.99 o
  -4   2  14       19.82       18.02      2.10 o
  -3   2  14        0.94       -0.31      1.61 o
  -2   2  14        7.04        3.65      1.67 o
  -1   2  14        0.70        0.44      1.51 o
   0   2  14        6.95        4.33      2.32 o
   1   2  14       46.85       43.88      2.43 o
   2   2  14       31.97       21.72      3.08 o
   3   2  14        8.80        7.61      1.93 o
   4   2  14        3.82        3.75      2.31 o
   5   2  14       10.92        9.44      4.35 o
   6   2  14        0.24        3.87      2.33 o
   7   2  14        1.63        3.38      2.80 o
   8   2  14        9.91        8.52      2.93 o
   9   2  14       18.17       14.86      5.03 o
  -9   3  14        2.54       14.05      3.33 o
  -8   3  14        7.44        3.99      3.21 o
  -7   3  14        2.14        4.56      2.91 o
  -6   3  14       33.52       35.96      3.28 o
  -5   3  14       30.74       32.68      5.41 o
  -4   3  14       22.77       19.09      2.02 o
  -3   3  14       15.74       19.96      2.18 o
  -2   3  14        3.02        6.90      3.23 o
  -1   3  14        8.29       12.81      3.78 o
   0   3  14       11.89       14.17      2.30 o
   1   3  14       27.74       27.28      2.17 o
   2   3  14        4.78        0.86      2.33 o
   3   3  14       21.36       24.64      7.91 o
   4   3  14       12.92       13.41      5.43 o
   5   3  14       10.44       13.21      2.83 o
   6   3  14       23.19       31.51      4.71 o
   7   3  14       40.51       52.63      3.88 o
   8   3  14       19.13       22.25      5.18 o
  -9   4  14        6.47       14.02      4.56 o
  -8   4  14        1.52        5.52      3.05 o
  -7   4  14        6.71        8.19      2.90 o
  -6   4  14        1.11       -1.52      2.56 o
  -5   4  14        3.54        3.25      2.66 o
  -4   4  14        4.92        4.55      2.01 o
  -3   4  14       11.18       12.47      2.28 o
  -2   4  14       17.64       28.78      4.20 o
  -1   4  14        5.78        5.15      3.26 o
   0   4  14       26.58       26.53      2.52 o
   1   4  14       12.06       13.81      2.76 o
   2   4  14        1.31        5.93      3.69 o
   3   4  14       19.76       22.73      2.99 o
   4   4  14       19.09       25.38      2.94 o
   5   4  14       15.99       17.18      3.20 o
   6   4  14        7.36        2.92      2.72 o
   7   4  14        2.23       -2.83      2.83 o
   8   4  14       22.50       22.31      5.15 o
  -8   5  14        4.06        4.42      3.99 o
  -7   5  14        0.39        3.33      3.03 o
  -6   5  14        5.81        5.27      3.56 o
  -5   5  14        5.32        6.56      2.79 o
  -4   5  14       12.31       12.87      2.29 o
  -3   5  14        5.84        4.38      2.99 o
  -2   5  14        5.32        4.56      2.27 o
  -1   5  14        6.27        7.66      2.50 o
   0   5  14        2.71        1.01      4.46 o
   1   5  14        3.95        7.05      2.52 o
   2   5  14        1.25        5.76      6.66 o
   3   5  14        2.00        1.13      3.35 o
   4   5  14        1.83        5.05      4.30 o
   5   5  14        2.62        9.39      3.01 o
   6   5  14       13.38        8.58      3.21 o
   7   5  14        1.99        1.15      4.01 o
  -7   6  14        7.25       11.97      5.60 o
  -6   6  14        8.00       -1.62      4.63 o
  -5   6  14        3.64        5.62      4.26 o
  -4   6  14        2.22        0.24      2.66 o
  -3   6  14        1.88        1.58      4.79 o
  -2   6  14       11.59       12.23      2.65 o
  -1   6  14        0.42       -2.19      3.77 o
   0   6  14        7.72        6.60      2.56 o
   1   6  14        0.16       -2.52      2.52 o
   2   6  14       11.60       12.65      2.91 o
   3   6  14       10.99       13.55      2.93 o
   4   6  14        1.97       -0.99      2.47 o
   5   6  14        6.06        5.17      3.26 o
  -4   7  14        0.73        0.11      4.27 o
  -3   7  14        4.30        8.20      3.15 o
  -2   7  14        8.06        9.88      3.22 o
  -1   7  14        5.11       14.93      3.48 o
   0   7  14        3.87        3.87      2.82 o
   1   7  14        3.81        0.45      2.64 o
   2   7  14        3.94        8.57      3.52 o
   3   7  14        1.15       -1.20      4.16 o
   0   8  14        4.69        0.14      4.60 o
  -8   0  15        2.24       -1.18      3.64 o
  -7   0  15        0.93        5.31      3.97 o
  -6   0  15        1.17       -2.59      3.18 o
  -5   0  15        2.28       -0.90      3.18 o
  -4   0  15        9.40       15.86      4.23 o
  -3   0  15        0.00        3.97      3.30 o
  -2   0  15        1.00        1.58      3.30 o
  -1   0  15        0.01        0.42      2.97 o
   0   0  15        2.77       10.03      3.21 o
   1   0  15        2.35       -0.47      3.03 o
   2   0  15        0.38        3.61      3.31 o
   3   0  15        5.94        7.17      3.70 o
   4   0  15        2.41        4.59      3.78 o
   5   0  15        3.50        4.18      4.32 o
   6   0  15        6.13        8.68      4.26 o
   7   0  15       18.45       22.78      5.17 o
   8   0  15        2.88        3.32      4.20 o
  -8   1  15        0.31        4.34      3.00 o
  -7   1  15        0.58       -2.52      2.52 o
  -6   1  15       13.63       11.24      2.77 o
  -5   1  15       16.99       13.20      5.73 o
  -4   1  15        8.07        4.68      2.54 o
  -3   1  15        0.60        6.33      3.27 o
  -2   1  15        6.71        6.32      1.87 o
  -1   1  15       12.39       13.71      2.05 o
   0   1  15        8.59       13.62      2.35 o
   1   1  15       12.47        9.67      1.98 o
   2   1  15        0.70        3.71      1.90 o
   3   1  15        0.56        4.96      1.97 o
   4   1  15        4.75        5.77      2.50 o
   5   1  15        6.50       10.07      2.15 o
   6   1  15        3.48        3.16      2.52 o
   7   1  15       11.64       15.67      4.87 o
   8   1  15       29.63       32.44      5.11 o
  -8   2  15        4.96        1.23      2.97 o
  -7   2  15        5.06       11.94      4.93 o
  -6   2  15       50.48       58.02      8.56 o
  -5   2  15       34.77       41.98      2.86 o
  -4   2  15        0.40        4.38      1.95 o
  -3   2  15        1.40        4.76      3.33 o
  -2   2  15        7.22        7.41      2.37 o
  -1   2  15        3.40        3.81      2.79 o
   0   2  15       12.77       16.81      2.08 o
   1   2  15       16.75       13.62      3.80 o
   2   2  15       19.26       24.12      2.91 o
   3   2  15       30.91       33.20      2.48 o
   4   2  15        9.68       13.01      2.31 o
   5   2  15        0.06        1.00      2.33 o
   6   2  15        1.63        2.77      5.69 o
   7   2  15        6.33        4.45      2.83 o
   8   2  15       24.06       20.64      4.61 o
  -8   3  15        2.89       -0.27      3.93 o
  -7   3  15        7.15        5.35      3.94 o
  -6   3  15       14.97        8.44      3.99 o
  -5   3  15        0.84        3.43      5.63 o
  -4   3  15        2.04       -0.16      3.03 o
  -3   3  15        2.01        5.71      2.73 o
  -2   3  15       19.88       23.55      2.30 o
  -1   3  15        0.11        2.13      1.87 o
   0   3  15        4.09        2.21      1.96 o
   1   3  15        0.21        2.70      2.21 o
   2   3  15       12.43       11.12      3.04 o
   3   3  15       18.56       25.57      6.09 o
   4   3  15        4.62        8.66      2.78 o
   5   3  15        3.98        4.19      2.78 o
   6   3  15        1.96       -1.11      5.07 o
   7   3  15       22.01       10.61      4.28 o
  -7   4  15       29.55       31.60      5.48 o
  -6   4  15       24.73       36.31      3.94 o
  -5   4  15        9.85        3.52      2.47 o
  -4   4  15        8.40       16.50      3.68 o
  -3   4  15       37.26       37.50      2.63 o
  -2   4  15        0.89        1.04      2.35 o
  -1   4  15        6.66        4.44      2.14 o
   0   4  15       10.41        8.16      2.83 o
   1   4  15       17.84       17.73      2.98 o
   2   4  15       12.12       17.22      5.15 o
   3   4  15        4.76       12.34      3.08 o
   4   4  15        0.94        4.08      3.88 o
   5   4  15        2.43        8.14      2.89 o
   6   4  15       22.69       20.43      5.03 o
  -7   5  15        6.29        0.43      4.35 o
  -6   5  15        5.69        5.32      6.39 o
  -5   5  15        0.67       -3.02      3.59 o
  -4   5  15        2.17        2.36      2.34 o
  -3   5  15       11.04       12.61      3.71 o
  -2   5  15       17.08       23.99      3.25 o
  -1   5  15        1.57        1.98      2.62 o
   0   5  15        0.46        3.05      2.71 o
   1   5  15       12.34       14.39      3.94 o
   2   5  15       11.02       16.76      3.97 o
   3   5  15       14.17       10.45      3.11 o
   4   5  15        0.67       -0.08      2.63 o
  -5   6  15        1.71       -0.28      4.27 o
  -4   6  15        2.16        0.89      3.99 o
  -3   6  15        2.06       -0.11      2.69 o
  -2   6  15        4.88        3.99      2.74 o
  -1   6  15        2.84        0.15      4.44 o
   0   6  15        0.57        2.73      2.83 o
   1   6  15        1.71        0.25      4.47 o
   2   6  15        0.73       -1.98      3.99 o
  -2   7  15        1.56       -1.95      4.20 o
  -1   7  15        1.30       13.64      4.46 o
  -6   0  16        0.07        2.37      3.90 o
  -5   0  16        0.63        4.98      3.93 o
  -4   0  16        0.31        3.30      3.70 o
  -3   0  16        3.74        8.33      3.73 o
  -2   0  16       10.69       16.47      4.23 o
  -1   0  16        2.03        9.68      3.83 o
   0   0  16        0.00       -0.70      3.13 o
   1   0  16        0.56       -2.36      3.12 o
   2   0  16        0.44        5.10      3.61 o
   3   0  16       21.42       24.72      5.11 o
   6   0  16       71.61       84.07      6.74 o
   7   0  16        4.09        7.00      4.66 o
  -6   1  16       21.31       23.02      3.38 o
  -5   1  16       11.93       10.54      2.96 o
  -4   1  16        3.97        4.89      3.77 o
  -3   1  16        3.63        9.41      3.80 o
  -2   1  16        1.37        4.29      2.45 o
  -1   1  16       12.90       18.96      3.02 o
   0   1  16       10.67       14.81      2.17 o
   1   1  16       12.38       10.49      2.26 o
   2   1  16       10.19       10.17      2.29 o
   3   1  16        6.29       10.32      2.33 o
   4   1  16        9.87       20.76      4.96 o
   5   1  16        3.69        6.69      3.52 o
   6   1  16       24.64       23.41      5.39 o
  -6   2  16       23.38       21.74      3.45 o
  -5   2  16        3.90       10.10      2.92 o
  -4   2  16        2.26        2.08      2.36 o
  -3   2  16       12.77        9.92      2.43 o
  -2   2  16        1.99        2.51      2.01 o
  -1   2  16        0.59       -1.24      1.89 o
   0   2  16       11.13       16.66      2.41 o
   1   2  16       19.97       25.99      2.55 o
   2   2  16       10.21        7.73      2.22 o
   3   2  16        2.10        8.48      2.20 o
   4   2  16        6.34        0.36      6.05 o
   5   2  16        3.99        3.77      7.78 o
   6   2  16       11.65       13.61      4.16 o
  -6   3  16       19.39       13.60      3.41 o
  -5   3  16       11.16        7.50      2.96 o
  -4   3  16       22.94       29.76      2.92 o
  -3   3  16        6.04        6.72      2.17 o
  -2   3  16        3.38        2.97      2.07 o
  -1   3  16        6.12        5.75      4.27 o
   0   3  16        4.08        2.01      2.22 o
   1   3  16        9.05        5.51      2.14 o
   2   3  16        9.02       13.88      7.68 o
   3   3  16        8.17       11.96      3.16 o
   4   3  16        7.03        7.62      3.19 o
   5   3  16        0.03        5.08      4.30 o
  -5   4  16        2.84        4.61      2.77 o
  -4   4  16        5.62       11.28      2.67 o
  -3   4  16        1.82        6.79     13.01 o
  -2   4  16        8.41        9.17      3.48 o
  -1   4  16       17.33        8.07      2.86 o
   0   4  16        8.10        4.22      4.03 o
   1   4  16       11.80       13.82      3.14 o
   2   4  16        9.84       16.84      3.12 o
   3   4  16        0.12        3.15      5.38 o
  -5   5  16        2.13        5.36      4.88 o
  -4   5  16        2.86        3.70      4.25 o
  -3   5  16        0.69        0.52      2.75 o
  -2   5  16       12.10       16.48      3.33 o
  -1   5  16        5.79       10.43      4.88 o
   0   5  16        1.54        8.84      3.08 o
  -4   0  17        4.98       -3.68      3.68 o
  -3   0  17        0.00       -3.44      3.78 o
  -2   0  17        0.18        6.38      3.46 o
  -1   0  17       34.60       48.43      5.08 o
   0   0  17        3.89        8.09      3.93 o
   1   0  17        1.75       -2.78      3.13 o
   2   0  17       13.79       17.66      4.20 o
   3   0  17        6.62       12.71      4.80 o
   4   0  17       19.44       20.46      5.17 o
   5   0  17        0.26        7.01      5.20 o
  -4   1  17        2.89       -3.49      3.82 o
  -3   1  17        2.58        6.99      3.04 o
  -2   1  17        2.36        1.19      5.01 o
  -1   1  17        3.55        6.70      4.27 o
   0   1  17       19.45       30.58      5.43 o
   1   1  17       13.34       15.85      4.23 o
   2   1  17        1.93        2.85      2.64 o
   3   1  17        1.31        6.15      3.35 o
   4   1  17        2.38        5.80      5.65 o
  -4   2  17        4.18       -1.72      3.84 o
  -3   2  17        5.13       10.56      3.16 o
  -2   2  17        0.48        2.03      2.23 o
  -1   2  17        0.58       -0.61      2.58 o
   0   2  17        3.20        1.81      2.19 o
   1   2  17        1.05        0.91      3.18 o
   2   2  17        1.38       -2.13      2.13 o
  -4   3  17        5.58        2.04      3.64 o
  -3   3  17        0.78        2.92      2.94 o
  -2   3  17        5.22        5.82      3.04 o
  -1   3  17       10.09       10.29      3.51 o
   0   3  17        4.37        5.26      2.74 o
  -3   4  17        9.60       18.35      5.03 o
   1   2  18        3.23       -3.61      4.36 o
 
